# Supplementary material for: Global trade responses to shark finning regulations
Source: Nat Commun. 2026 Jul 31;17:6821. doi: 10.1038/s41467-026-75625-1 (PMC13427823; doi:10.1038/s41467-026-75625-1)
Supplement: Supplementary file 3 — Supplementary Data 1 [file 41467_2026_75625_MOESM3_ESM.csv]

scientific_name	habitat_group	cites_listing	percent_total_exports	percent_total_consumption	percent_total_imports
Alopias	pelagic		1.6%	5.4%	1.7%
Alopias pelagicus	pelagic	II	2.9%	0.2%	3.0%
Alopias superciliosus	pelagic	II	0.2%	0.1%	0.1%
Alopias vulpinus	pelagic	II	0.1%	0.1%	0.1%
Carcharhinidae	small coastal		2.8%	17.9%	2.8%
Carcharhiniformes	deep		1.3%	3.1%	1.2%
Carcharhinus	large coastal		<0.1%	<0.1%	<0.1%
Carcharhinus acronotus	small coastal	II	<0.1%	0.1%	<0.1%
Carcharhinus albimarginatus	large coastal	II	Not present	<0.1%	Not present
Carcharhinus altimus	large coastal	II	<0.1%	<0.1%	<0.1%
Carcharhinus amblyrhynchos	large coastal	II	Not present	<0.1%	Not present
Carcharhinus amboinensis	large coastal	II	<0.1%	<0.1%	<0.1%
Carcharhinus brachyurus	large coastal	II	<0.1%	<0.1%	<0.1%
Carcharhinus brevipinna	large coastal	II	<0.1%	<0.1%	<0.1%
Carcharhinus dussumieri	small coastal	II	<0.1%	0.2%	<0.1%
Carcharhinus falciformis	large coastal	II	1.8%	2.5%	1.9%
Carcharhinus fitzroyensis	small coastal	II	Not present	<0.1%	Not present
Carcharhinus isodon	small coastal	II	<0.1%	<0.1%	<0.1%
Carcharhinus leucas	large coastal	II	<0.1%	<0.1%	<0.1%
Carcharhinus limbatus	large coastal	II	0.1%	0.1%	0.1%
Carcharhinus longimanus	pelagic	II	0.1%	0.2%	0.1%
Carcharhinus obscurus	large coastal	II	Not present	<0.1%	Not present
Carcharhinus perezii	large coastal		Not present	<0.1%	Not present
Carcharhinus plumbeus	pelagic	II	<0.1%	<0.1%	<0.1%
Carcharhinus porosus	small coastal	II	<0.1%	<0.1%	<0.1%
Carcharhinus sealei	small coastal	II	Not present	<0.1%	Not present
Carcharhinus signatus	pelagic	II	0.5%	<0.1%	0.6%
Carcharhinus sorrah	small coastal	II	<0.1%	0.2%	<0.1%
Carcharias taurus	large coastal		<0.1%	<0.1%	<0.1%
Carcharodon carcharias	pelagic	II	<0.1%	<0.1%	<0.1%
Centrophorus	deep		Not present	<0.1%	Not present
Centrophorus granulosus	deep		<0.1%	<0.1%	<0.1%
Centrophorus lusitanicus	deep		0.1%	0.1%	0.1%
Centrophorus squamosus	deep		0.1%	0.1%	0.1%
Centrophorus uyato	deep		Not present	<0.1%	Not present
Centroscyllium fabricii	deep		<0.1%	<0.1%	<0.1%
Centroscymnus coelolepis	deep		0.1%	0.1%	0.1%
Centroscymnus crepidater	deep		<0.1%	<0.1%	<0.1%
Centroscymnus plunketi	deep		<0.1%	<0.1%	<0.1%
Cetorhinus maximus	pelagic	II	<0.1%	<0.1%	<0.1%
Dalatias licha	deep		0.4%	0.3%	0.4%
Deania hystricosa	deep		Not present	<0.1%	Not present
Deania profundorum	deep		<0.1%	<0.1%	<0.1%
Echinorhinus brucus	deep		<0.1%	<0.1%	<0.1%
Etmopterus	pelagic		0.1%	<0.1%	0.1%
Etmopterus lucifer	pelagic		<0.1%	<0.1%	<0.1%
Etmopterus princeps	deep		<0.1%	<0.1%	<0.1%
Etmopterus spinax	deep		<0.1%	<0.1%	<0.1%
Eusphyra blochii	pelagic	II	<0.1%	<0.1%	<0.1%
Galeocerdo cuvier	pelagic		<0.1%	<0.1%	<0.1%
Galeorhinus galeus	pelagic		3.3%	0.7%	3.0%
Galeus	deep		<0.1%	<0.1%	<0.1%
Galeus melastomus	deep		0.1%	0.6%	0.1%
Galeus murinus	deep		<0.1%	<0.1%	<0.1%
Ginglymostoma cirratum	large coastal		<0.1%	0.1%	<0.1%
Gollum attenuatus	deep		<0.1%	<0.1%	<0.1%
Hemitriakis japanica	deep		<0.1%	<0.1%	<0.1%
Heptranchias perlo	deep		<0.1%	<0.1%	<0.1%
Hexanchus griseus	deep		<0.1%	<0.1%	<0.1%
Isurus	pelagic		<0.1%	0.1%	<0.1%
Isurus oxyrinchus	pelagic	II	5.2%	4.1%	5.2%
Isurus paucus	pelagic	II	<0.1%	<0.1%	<0.1%
Lamna nasus	pelagic	II	0.1%	0.1%	0.1%
Lamnidae	pelagic		0.1%	0.5%	0.1%
Lamniformes	pelagic		<0.1%	<0.1%	<0.1%
Leptocharias smithii	small coastal		<0.1%	<0.1%	<0.1%
Mustelus	deep		3.0%	5.2%	2.9%
Mustelus antarcticus	deep		0.1%	1.5%	0.1%
Mustelus asterias	deep		<0.1%	<0.1%	<0.1%
Mustelus canis	deep		0.4%	0.3%	0.4%
Mustelus henlei	deep		<0.1%	<0.1%	<0.1%
Mustelus lenticulatus	deep		1.1%	0.1%	1.0%
Mustelus lunulatus	small coastal		<0.1%	<0.1%	<0.1%
Mustelus mustelus	deep		1.2%	0.4%	1.1%
Mustelus punctulatus	small coastal		<0.1%	<0.1%	<0.1%
Mustelus schmitti	small coastal		5.6%	<0.1%	4.8%
Negaprion brevirostris	large coastal	II	<0.1%	<0.1%	<0.1%
Notorynchus cepedianus	deep		<0.1%	<0.1%	<0.1%
Odontaspis ferox	pelagic		Not present	<0.1%	Not present
Oxynotus bruniensis	deep		<0.1%	<0.1%	<0.1%
Oxynotus centrina	deep		<0.1%	<0.1%	<0.1%
Oxynotus paradoxus	deep		<0.1%	<0.1%	<0.1%
Paragaleus pectoralis	small coastal		<0.1%	<0.1%	<0.1%
Prionace glauca	pelagic	II	43.1%	40.2%	44.8%
Pristiophorus	deep		<0.1%	0.2%	<0.1%
Pseudocarcharias kamoharai	pelagic		<0.1%	<0.1%	<0.1%
Rhincodon typus	pelagic	II	<0.1%	<0.1%	<0.1%
Rhizoprionodon acutus	small coastal	II	1.3%	1.1%	1.2%
Rhizoprionodon lalandii	small coastal	II	<0.1%	<0.1%	<0.1%
Rhizoprionodon porosus	small coastal	II	<0.1%	0.1%	<0.1%
Rhizoprionodon terraenovae	deep	II	0.1%	0.2%	0.1%
Scyliorhinidae	deep		0.2%	0.2%	0.2%
Scyliorhinus	deep		0.1%	0.3%	0.1%
Scyliorhinus canicula	deep		3.0%	2.4%	2.8%
Scyliorhinus stellaris	small coastal		0.4%	0.3%	0.3%
Scymnodon ringens	deep		<0.1%	<0.1%	<0.1%
Somniosus microcephalus	pelagic		<0.1%	<0.1%	<0.1%
Somniosus pacificus	pelagic		<0.1%	<0.1%	<0.1%
Somniosus rostratus	deep		<0.1%	<0.1%	<0.1%
Sphyrna	large coastal		<0.1%	<0.1%	<0.1%
Sphyrna lewini	pelagic	II	0.1%	<0.1%	0.1%
Sphyrna media	small coastal	II	<0.1%	<0.1%	<0.1%
Sphyrna mokarran	pelagic	II	<0.1%	<0.1%	<0.1%
Sphyrna tiburo	small coastal	II	<0.1%	<0.1%	<0.1%
Sphyrna tudes	pelagic	II	Not present	<0.1%	Not present
Sphyrna zygaena	large coastal	II	0.1%	0.1%	0.1%
Sphyrnidae	small coastal		1.2%	3.6%	1.4%
Squalidae	pelagic		1.1%	4.1%	1.1%
Squaliformes	deep		Not present	<0.1%	Not present
Squaliolus laticaudus	deep		Not present	<0.1%	Not present
Squalus	pelagic		<0.1%	<0.1%	<0.1%
Squalus acanthias	deep		12.6%	1.5%	12.6%
Squalus blainville	deep		<0.1%	<0.1%	<0.1%
Squalus mitsukurii	pelagic		Not present	<0.1%	Not present
Squatina aculeata	deep		Not present	<0.1%	Not present
Squatina argentina	deep		3.4%	<0.1%	3.0%
Squatina californica	deep		0.2%	0.5%	0.2%
Squatina dumeril	deep		Not present	<0.1%	Not present
Squatina squatina	small coastal		0.2%	0.2%	0.2%
Squatinidae	deep		<0.1%	0.1%	<0.1%
Triakidae	deep		<0.1%	<0.1%	<0.1%
Triakis megalopterus	small coastal		<0.1%	<0.1%	<0.1%
Triakis semifasciata	small coastal		<0.1%	<0.1%	<0.1%
