# Supplementary material for: Global trade responses to shark finning regulations
Source: Nat Commun. 2026 Jul 31;17:6821. doi: 10.1038/s41467-026-75625-1 (PMC13427823; doi:10.1038/s41467-026-75625-1)
Supplement: Supplementary file 4 — Supplemental Data 2 [file 41467_2026_75625_MOESM4_ESM.csv]

country	year	regulation_type	total_domestic_exports_mt	total_domestic_consumption_mt	total_imports_mt	in_degree_centrality	out_degree_centrality	in_degree_strength	out_degree_strength
Afghanistan	2007	No regulation	Not reported	Not reported	9.62	0.01	0	8.08	0
Afghanistan	2008	No regulation	Not reported	Not reported	1.37	0.01	0	1.37	0
Afghanistan	2009	No regulation	Not reported	Not reported	1.09	0.01	0	1.09	0
Afghanistan	2010	No regulation	Not reported	Not reported	5.14	0.01	0	5.14	0
Afghanistan	2011	No regulation	Not reported	Not reported	3.8	0.01	0	3.8	0
Afghanistan	2012	No regulation	Not reported	Not reported	8.95	0.01	0	8.95	0
Afghanistan	2013	No regulation	Not reported	Not reported	7.51	0.01	0	7.51	0
Afghanistan	2014	No regulation	Not reported	Not reported	14.22	0.01	0	14.22	0
Afghanistan	2015	No regulation	Not reported	Not reported	Not reported	Not calculated	Not calculated	Not calculated	Not calculated
Afghanistan	2016	No regulation	Not reported	Not reported	0.34	0.01	0	0.34	0
Afghanistan	2017	No regulation	Not reported	Not reported	5.79	0.01	0	5.79	0
Afghanistan	2018	No regulation	Not reported	Not reported	1.69	0.01	0	1.69	0
Afghanistan	2019	No regulation	Not reported	Not reported	10.66	0.01	0	10.66	0
Afghanistan	2020	No regulation	Not reported	Not reported	3.11	0.01	0	3.11	0
Albania	2007	No regulation	2.3	54.7	9.42	0	0.02	0	2.3
Albania	2008	No regulation	5.66	74.34	0.85	0.01	0.02	0.85	5.66
Albania	2009	No regulation	35.93	66.07	10.84	0.01	0.02	10.84	35.93
Albania	2010	No regulation	12.52	106.48	6.73	0.01	0.03	6.73	12.52
Albania	2011	No regulation	1.61	62.39	4.32	0.02	0.02	4.32	1.61
Albania	2012	No regulation	0.87	38.13	23.14	0.02	0.01	12.64	0.87
Albania	2013	No regulation	1.57	41.43	Not reported	0	0.01	0	1.57
Albania	2014	No regulation	1.32	37.68	3.46	0.01	0.01	0.18	1.32
Albania	2015	No regulation	0.68	42.32	2.32	0.02	0.02	2.32	0.68
Albania	2016	No regulation	0.72	39.28	23.49	0.02	0.01	23.49	0.72
Albania	2017	No regulation	3.55	36.45	2.7	0.02	0.01	2.56	3.55
Albania	2018	No regulation	0.37	4.63	3.3	0.01	0.01	1.37	0.37
Albania	2019	No regulation	Not reported	Not reported	1.45	0.02	0	1.45	0
Albania	2020	No regulation	Not reported	Not reported	0.78	0.02	0	0.66	0
Algeria	2007	No regulation	Not reported	160	585.6	0.05	0	540.97	0
Algeria	2008	No regulation	37.31	232.69	1020.1	0.06	0.01	979.22	37.31
Algeria	2009	No regulation	13.61	266.39	586.23	0.05	0.01	553.44	13.61
Algeria	2010	No regulation	Not reported	151	585.61	0.05	0	505.31	0
Algeria	2011	No regulation	2.77	239.23	219	0.06	0.01	208.12	2.77
Algeria	2012	No regulation	0.49	329.51	554.76	0.05	0.01	507.95	0.49
Algeria	2013	No regulation	0.56	247.44	460.97	0.08	0.01	403.63	0.56
Algeria	2014	No regulation	Not reported	254	1024.92	0.06	0	910.99	0
Algeria	2015	No regulation	Not reported	332	408.92	0.05	0	300.19	0
Algeria	2016	No regulation	0.9	350.93	392	0.07	0.01	315.11	0.9
Algeria	2017	No regulation	6.62	409.71	142.74	0.06	0.01	89.2	6.62
Algeria	2018	No regulation	Not reported	369	163.47	0.04	0	55.66	0
Algeria	2019	No regulation	Not reported	234.21	11.15	0.05	0	11.15	0
Algeria	2020	No regulation	1.77	391.5	212.74	0.03	0.01	3.07	1.77
Angola	2007	No regulation	Not reported	Not reported	19.78	0.03	0	18.44	0
Angola	2008	No regulation	Not reported	Not reported	63.16	0.04	0	62.39	0
Angola	2009	No regulation	Not reported	Not reported	102.64	0.06	0	100.45	0
Angola	2010	No regulation	Not reported	Not reported	218.87	0.05	0	216.11	0
Angola	2011	No regulation	Not reported	Not reported	283.91	0.06	0	276.97	0
Angola	2012	No regulation	Not reported	Not reported	355.32	0.05	0	339.81	0
Angola	2013	No regulation	Not reported	Not reported	373.35	0.06	0	352.42	0
Angola	2014	No regulation	Not reported	Not reported	1333.36	0.08	0	727.4	0
Angola	2015	No regulation	Not reported	Not reported	183.31	0.04	0	165.36	0
Angola	2016	No regulation	Not reported	Not reported	130.87	0.04	0	119.58	0
Angola	2017	No regulation	Not reported	Not reported	109.87	0.04	0	102.65	0
Angola	2018	No regulation	Not reported	Not reported	183.07	0.06	0	177.23	0
Angola	2019	No regulation	Not reported	Not reported	79.89	0.05	0	79.3	0
Angola	2020	No regulation	Not reported	Not reported	46.92	0.02	0	46.05	0
Antigua & Barbuda	2007	No regulation	Not reported	Not reported	11.72	0.02	0	11.72	0
Antigua & Barbuda	2008	No regulation	Not reported	Not reported	4.28	0.01	0	4.28	0
Antigua & Barbuda	2009	No regulation	Not reported	Not reported	3.59	0.01	0	3.59	0
Antigua & Barbuda	2010	No regulation	Not reported	Not reported	1.14	0.01	0	1.14	0
Antigua & Barbuda	2011	No regulation	Not reported	Not reported	1.15	0.01	0	1.15	0
Antigua & Barbuda	2012	No regulation	Not reported	Not reported	1.04	0.01	0	1.04	0
Antigua & Barbuda	2013	No regulation	Not reported	Not reported	Not reported	Not calculated	Not calculated	Not calculated	Not calculated
Antigua & Barbuda	2014	Fins naturally attached	Not reported	Not reported	4.09	0.01	0	4.09	0
Antigua & Barbuda	2015	Fins naturally attached	Not reported	Not reported	1.09	0.02	0	1.09	0
Antigua & Barbuda	2016	Fins naturally attached	Not reported	Not reported	0.55	0.01	0	0.55	0
Antigua & Barbuda	2017	Fins naturally attached	Not reported	Not reported	4.12	0.02	0	4.12	0
Antigua & Barbuda	2018	Fins naturally attached	Not reported	Not reported	2.61	0.01	0	2.61	0
Antigua & Barbuda	2019	Fins naturally attached	Not reported	Not reported	2.22	0.01	0	2.22	0
Antigua & Barbuda	2020	Fins naturally attached	Not reported	Not reported	Not reported	Not calculated	Not calculated	Not calculated	Not calculated
Argentina	2007	No regulation	14597.07	1.93	40.53	0.02	0.69	38.91	14597.07
Argentina	2008	No regulation	16794.97	16.03	23.68	0.02	0.59	20.08	16794.97
Argentina	2009	Finning regulation unspecified	15341.7	11.3	10.42	0.03	0.56	10.18	15341.7
Argentina	2010	Finning regulation unspecified	14536.08	6.92	7.65	0.01	0.57	7.45	14536.08
Argentina	2011	Finning regulation unspecified	12232.4	3.6	39.56	0.03	0.54	35.89	12232.4
Argentina	2012	Finning regulation unspecified	10596.83	17.17	25.52	0.02	0.55	22.3	10596.83
Argentina	2013	Finning regulation unspecified	8042.32	31.68	29.37	0.03	0.55	23.05	8042.32
Argentina	2014	Finning regulation unspecified	8275.04	3.96	68.3	0.03	0.5	66.25	8275.04
Argentina	2015	Finning regulation unspecified	6261.59	1072.41	28.52	0.02	0.53	28.27	6261.59
Argentina	2016	Finning regulation unspecified	7049.62	10.38	25.6	0.02	0.45	25.6	7049.62
Argentina	2017	Finning regulation unspecified	5402.7	138.3	26.06	0.03	0.49	26.06	5402.7
Argentina	2018	Finning regulation unspecified	4835.65	12.35	27.25	0.02	0.43	13.88	4835.65
Argentina	2019	Finning regulation unspecified	5162.81	104.19	16.82	0.03	0.46	10.08	5162.81
Argentina	2020	Finning regulation unspecified	4008.16	22.95	23.53	0.03	0.46	11.5	4008.16
Armenia	2007	No regulation	Not reported	Not reported	0.41	0.01	0	0.41	0
Armenia	2008	No regulation	Not reported	Not reported	3.28	0.01	0	2.7	0
Armenia	2009	No regulation	Not reported	Not reported	5.35	0.01	0	5.35	0
Armenia	2010	No regulation	Not reported	Not reported	0.55	Not calculated	Not calculated	Not calculated	Not calculated
Armenia	2011	No regulation	Not reported	Not reported	8.18	0.01	0	0.62	0
Armenia	2012	No regulation	Not reported	Not reported	7.83	0.01	0	1.93	0
Armenia	2013	No regulation	Not reported	Not reported	6.94	Not calculated	Not calculated	Not calculated	Not calculated
Armenia	2014	No regulation	Not reported	Not reported	16.42	0.01	0	6.28	0
Armenia	2015	No regulation	Not reported	Not reported	0.96	Not calculated	Not calculated	Not calculated	Not calculated
Armenia	2016	No regulation	Not reported	Not reported	0.39	Not calculated	Not calculated	Not calculated	Not calculated
Armenia	2017	No regulation	Not reported	Not reported	Not reported	Not calculated	Not calculated	Not calculated	Not calculated
Armenia	2018	No regulation	Not reported	Not reported	Not reported	Not calculated	Not calculated	Not calculated	Not calculated
Armenia	2019	No regulation	Not reported	Not reported	Not reported	Not calculated	Not calculated	Not calculated	Not calculated
Armenia	2020	No regulation	Not reported	Not reported	Not reported	Not calculated	Not calculated	Not calculated	Not calculated
Australia	2007	Finning regulation unspecified	286.11	3286.89	2233.25	0.1	0.2	2167.44	286.11
Australia	2008	Finning regulation unspecified	322.16	3930.84	2901.35	0.07	0.25	2802.33	322.16
Australia	2009	Finning regulation unspecified	286.46	3237.54	2891.73	0.09	0.19	2739.99	286.46
Australia	2010	Finning regulation unspecified	296.7	2839.72	3087.58	0.08	0.23	2946.7	296.7
Australia	2011	Fins naturally attached	264.9	2922.24	3267.06	0.09	0.24	2982.84	264.9
Australia	2012	Fins naturally attached	177.77	2662.23	4721.14	0.1	0.21	4633	177.77
Australia	2013	Fins naturally attached	106.4	2713.15	4002.77	0.1	0.15	3950.29	106.4
Australia	2014	Fins naturally attached	136.69	2674.17	4194.62	0.08	0.15	4011.55	136.69
Australia	2015	Fins naturally attached	118.62	2794.59	4361.59	0.07	0.15	4319.19	118.62
Australia	2016	Fins naturally attached	133.22	3055.59	3604.03	0.08	0.18	3543.56	133.22
Australia	2017	Fins naturally attached	127.57	3150.3	4275.02	0.08	0.15	3899.02	127.57
Australia	2018	Fins naturally attached	133.02	2984.21	4167.42	0.08	0.16	3862.53	133.02
Australia	2019	Fins naturally attached	167.18	3139.06	3294.91	0.08	0.17	3147.18	167.18
Australia	2020	Fins naturally attached	225.03	2918.83	3985.14	0.07	0.14	3851.99	225.03
Austria	2007	No regulation	Not reported	Not reported	87.53	0.08	0	20.91	0
Austria	2008	No regulation	Not reported	Not reported	71	0.05	0	20.93	0
Austria	2009	No regulation	Not reported	Not reported	67.73	0.06	0	21.56	0
Austria	2010	No regulation	Not reported	Not reported	86.98	0.07	0	23.2	0
Austria	2011	No regulation	Not reported	Not reported	134.07	0.08	0	41.24	0
Austria	2012	No regulation	Not reported	Not reported	130.65	0.08	0	42.86	0
Austria	2013	Fins naturally attached	Not reported	Not reported	112.32	0.08	0	31.79	0
Austria	2014	Fins naturally attached	Not reported	Not reported	110.96	0.07	0	38.2	0
Austria	2015	Fins naturally attached	Not reported	Not reported	113	0.07	0	42.92	0
Austria	2016	Fins naturally attached	Not reported	Not reported	107.96	0.05	0	32.83	0
Austria	2017	Fins naturally attached	Not reported	Not reported	119.19	0.08	0	39.52	0
Austria	2018	Fins naturally attached	Not reported	Not reported	208.58	0.08	0	114.2	0
Austria	2019	Fins naturally attached	Not reported	Not reported	137.98	0.09	0	64.81	0
Austria	2020	Fins naturally attached	Not reported	Not reported	122.95	0.09	0	57.6	0
Azerbaijan	2007	No regulation	Not reported	Not reported	0.89	Not calculated	Not calculated	Not calculated	Not calculated
Azerbaijan	2008	No regulation	Not reported	Not reported	0.83	0.01	0	0.33	0
Azerbaijan	2009	No regulation	Not reported	Not reported	7.05	0.01	0	6.92	0
Azerbaijan	2010	No regulation	Not reported	Not reported	12.43	0.01	0	12.43	0
Azerbaijan	2011	No regulation	Not reported	Not reported	3.47	0.01	0	3.47	0
Azerbaijan	2012	No regulation	Not reported	Not reported	21.53	0.01	0	1.93	0
Azerbaijan	2013	No regulation	Not reported	Not reported	19.06	0.03	0	19.06	0
Azerbaijan	2014	No regulation	Not reported	Not reported	2.14	0.03	0	2.14	0
Azerbaijan	2015	No regulation	Not reported	Not reported	4.57	0.03	0	4.37	0
Azerbaijan	2016	No regulation	Not reported	Not reported	0.19	0.01	0	0.19	0
Azerbaijan	2017	No regulation	Not reported	Not reported	6.84	0.02	0	6.84	0
Azerbaijan	2018	No regulation	Not reported	Not reported	2.83	Not calculated	Not calculated	Not calculated	Not calculated
Azerbaijan	2019	No regulation	Not reported	Not reported	8.16	0.01	0	2.84	0
Azerbaijan	2020	No regulation	Not reported	Not reported	0.36	Not calculated	Not calculated	Not calculated	Not calculated
Bahamas	2007	No regulation	Not reported	Not reported	Not reported	Not calculated	Not calculated	Not calculated	Not calculated
Bahamas	2008	No regulation	Not reported	Not reported	Not reported	Not calculated	Not calculated	Not calculated	Not calculated
Bahamas	2009	No regulation	Not reported	Not reported	3.29	0.01	0	3.06	0
Bahamas	2010	No regulation	Not reported	Not reported	1.86	0.01	0	1.86	0
Bahamas	2011	Shark sanctuary (not included in analysis)	Not reported	Not reported	1.49	0.01	0	1.49	0
Bahamas	2012	Shark sanctuary (not included in analysis)	Not reported	Not reported	19.91	0.01	0	19.91	0
Bahamas	2013	Shark sanctuary (not included in analysis)	Not reported	Not reported	0.99	0.01	0	0.99	0
Bahamas	2014	Shark sanctuary (not included in analysis)	Not reported	Not reported	14.91	0.01	0	14.91	0
Bahamas	2015	Shark sanctuary (not included in analysis)	Not reported	Not reported	38.3	0.01	0	37.41	0
Bahamas	2016	Shark sanctuary (not included in analysis)	Not reported	Not reported	5.3	0.01	0	5.3	0
Bahamas	2017	Shark sanctuary (not included in analysis)	Not reported	Not reported	1.49	0.01	0	1.49	0
Bahamas	2018	Shark sanctuary (not included in analysis)	Not reported	Not reported	3.23	0.02	0	2.46	0
Bahamas	2019	Shark sanctuary (not included in analysis)	Not reported	Not reported	2.02	0.02	0	2.02	0
Bahamas	2020	Shark sanctuary (not included in analysis)	Not reported	Not reported	0.24	0.01	0	0.24	0
Bahrain	2007	No regulation	0.94	20.06	1.09	0.01	0.01	1.09	0.94
Bahrain	2008	No regulation	1.55	41.45	3.4	0.01	0.01	3.4	1.55
Bahrain	2009	No regulation	36	Not reported	0.99	0.01	0.01	0.99	36
Bahrain	2010	No regulation	1.2	12.8	1.35	0.01	0.01	1.35	1.2
Bahrain	2011	No regulation	2.31	8.69	1.13	0.01	0.01	1.13	2.31
Bahrain	2012	No regulation	0.49	4.51	12.95	0.02	0.01	4.95	0.49
Bahrain	2013	No regulation	Not reported	10	1.7	0.01	0	1.7	0
Bahrain	2014	No regulation	2.26	16.74	1.74	0.02	0.02	1.36	2.26
Bahrain	2015	No regulation	0.86	17.14	4.74	0.03	0.01	4.74	0.86
Bahrain	2016	No regulation	2.07	15.93	6.12	0.03	0.01	6.12	2.07
Bahrain	2017	No regulation	1.55	16.45	2.95	0.02	0.01	1.44	1.55
Bahrain	2018	No regulation	3.47	14.53	6.51	0.03	0.01	6.51	3.47
Bahrain	2019	No regulation	2.75	15.25	22.32	0.03	0.01	21.35	2.75
Bahrain	2020	No regulation	2.47	15.53	0.61	0.01	0.01	0.61	2.47
Bangladesh	2007	No regulation	Not reported	Not reported	1.27	Not calculated	Not calculated	Not calculated	Not calculated
Bangladesh	2008	No regulation	Not reported	Not reported	5.73	0.01	0	0.71	0
Bangladesh	2009	No regulation	Not reported	Not reported	3.44	0.01	0	2.22	0
Bangladesh	2010	No regulation	Not reported	Not reported	9.6	0.01	0	4.91	0
Bangladesh	2011	No regulation	Not reported	Not reported	3.13	0.01	0	3.13	0
Bangladesh	2012	No regulation	Not reported	Not reported	35.3	0.01	0	35.3	0
Bangladesh	2013	No regulation	Not reported	Not reported	19.88	0.02	0	19.53	0
Bangladesh	2014	No regulation	Not reported	Not reported	15.8	0.01	0	14.36	0
Bangladesh	2015	No regulation	Not reported	Not reported	162.83	0.01	0	20.04	0
Bangladesh	2016	No regulation	Not reported	Not reported	553.98	0.02	0	12.07	0
Bangladesh	2017	No regulation	Not reported	Not reported	342.53	0.01	0	24.6	0
Bangladesh	2018	No regulation	Not reported	Not reported	99.35	0.01	0	17.18	0
Bangladesh	2019	No regulation	Not reported	Not reported	247.16	0.01	0	15.45	0
Bangladesh	2020	No regulation	Not reported	Not reported	357.97	0.01	0	7.03	0
Barbados	2007	No regulation	Not reported	Not reported	47.87	0.02	0	44.78	0
Barbados	2008	No regulation	Not reported	Not reported	36.63	0.02	0	33.8	0
Barbados	2009	No regulation	Not reported	Not reported	23.87	0.03	0	23.39	0
Barbados	2010	No regulation	Not reported	Not reported	19.93	0.03	0	19.93	0
Barbados	2011	No regulation	Not reported	Not reported	14.43	0.03	0	14.43	0
Barbados	2012	No regulation	Not reported	Not reported	22.85	0.04	0	11.77	0
Barbados	2013	No regulation	Not reported	Not reported	21.78	0.02	0	17.71	0
Barbados	2014	No regulation	Not reported	Not reported	16.37	0.03	0	15.18	0
Barbados	2015	No regulation	Not reported	Not reported	20.67	0.02	0	13.2	0
Barbados	2016	No regulation	Not reported	Not reported	2.57	0.02	0	2.57	0
Barbados	2017	No regulation	Not reported	Not reported	Not reported	Not calculated	Not calculated	Not calculated	Not calculated
Barbados	2018	No regulation	Not reported	Not reported	2.25	0.01	0	2.25	0
Barbados	2019	No regulation	Not reported	Not reported	2.81	0.01	0	2.81	0
Barbados	2020	No regulation	Not reported	Not reported	1.32	0.01	0	1.32	0
Belarus	2007	No regulation	Not reported	Not reported	169.42	0.05	0	162.17	0
Belarus	2008	No regulation	Not reported	Not reported	174.53	0.08	0	151.34	0
Belarus	2009	No regulation	Not reported	Not reported	102.63	0.05	0	90.86	0
Belarus	2010	No regulation	Not reported	Not reported	79.69	0.05	0	66.37	0
Belarus	2011	No regulation	Not reported	Not reported	205.68	0.04	0	182.43	0
Belarus	2012	No regulation	Not reported	Not reported	243.2	0.03	0	142.48	0
Belarus	2013	No regulation	Not reported	Not reported	135.28	0.03	0	102.65	0
Belarus	2014	No regulation	Not reported	Not reported	220.97	0.03	0	136.15	0
Belarus	2015	No regulation	Not reported	Not reported	135.67	0.05	0	133.81	0
Belarus	2016	No regulation	Not reported	Not reported	51.31	0.04	0	49.05	0
Belarus	2017	No regulation	Not reported	Not reported	81.83	0.03	0	80.8	0
Belarus	2018	No regulation	Not reported	Not reported	140.76	0.03	0	137.15	0
Belarus	2019	No regulation	Not reported	Not reported	109.1	0.04	0	94.53	0
Belarus	2020	No regulation	Not reported	Not reported	125.69	0.03	0	115.32	0
Belgium	2007	No regulation	434.52	65.48	1630.1	0.16	0.07	1341.85	434.52
Belgium	2008	No regulation	486.75	60.25	1682.9	0.17	0.07	1465.98	486.75
Belgium	2009	No regulation	408.83	109.17	1697.1	0.15	0.09	1497.07	408.83
Belgium	2010	No regulation	349.04	145.96	1970.83	0.16	0.09	1749.42	349.04
Belgium	2011	No regulation	397.52	172.48	1445.41	0.13	0.11	1282.11	397.52
Belgium	2012	No regulation	352.49	174.51	1471.74	0.12	0.12	1269.46	352.49
Belgium	2013	Fins naturally attached	358.82	125.18	1611.62	0.12	0.12	1471	358.82
Belgium	2014	Fins naturally attached	382.13	148.87	3142.29	0.14	0.13	2980.13	382.13
Belgium	2015	Fins naturally attached	616.6	123.4	2424.59	0.12	0.15	2240.49	616.6
Belgium	2016	Fins naturally attached	389.8	82.2	1193.63	0.12	0.07	1031.97	389.8
Belgium	2017	Fins naturally attached	557.37	87.63	972.06	0.14	0.1	848.08	557.37
Belgium	2018	Fins naturally attached	467.7	92.3	1385.94	0.14	0.12	1208.57	467.7
Belgium	2019	Fins naturally attached	585.58	27.42	731.07	0.11	0.06	597.23	585.58
Belgium	2020	Fins naturally attached	355.31	155.69	733.42	0.13	0.11	575.82	355.31
Belize	2007	No regulation	266	Not reported	3.78	0	0.02	0	266
Belize	2008	No regulation	117.92	0.08	4.49	0.01	0.02	0.12	117.92
Belize	2009	No regulation	137	Not reported	0.44	0	0.01	0	137
Belize	2010	No regulation	795	Not reported	0.34	0	0.02	0	795
Belize	2011	No regulation	1422.31	Not reported	Not reported	0	0.03	0	1422.31
Belize	2012	Fins naturally attached	1581.63	Not reported	Not reported	0	0.03	0	1581.63
Belize	2013	Fins naturally attached	1640.94	Not reported	Not reported	0	0.04	0	1640.94
Belize	2014	Fins naturally attached	461.83	120.37	2.76	0.01	0.05	2.76	461.83
Belize	2015	Fins naturally attached	125.53	Not reported	Not reported	0	0.01	0	125.53
Belize	2016	Fins naturally attached	187.38	Not reported	0.14	0.01	0.03	0.14	187.38
Belize	2017	Fins naturally attached	445.31	0.02	Not reported	0	0.03	0	445.31
Belize	2018	Fins naturally attached	564.85	Not reported	Not reported	0	0.01	0	564.85
Belize	2019	Fins naturally attached	426.41	116.23	Not reported	0	0.01	0	426.41
Belize	2020	Fins naturally attached	317.68	0.01	Not reported	0	0.03	0	317.68
Benin	2007	No regulation	Not reported	15	59.78	0.02	0	58.29	0
Benin	2008	No regulation	Not reported	Not reported	34.05	0.02	0	32.37	0
Benin	2009	No regulation	Not reported	268	59.5	0.03	0	59.02	0
Benin	2010	No regulation	16.52	136.48	29.26	0.01	0.01	28.61	16.52
Benin	2011	No regulation	38.91	12.09	78.19	0.02	0.01	77.06	38.91
Benin	2012	No regulation	Not reported	268	22.7	0.01	0	22.15	0
Benin	2013	No regulation	Not reported	131	36.75	0.01	0	33.42	0
Benin	2014	No regulation	Not reported	126	153.16	0.05	0	150.29	0
Benin	2015	No regulation	Not reported	901	245.09	0.03	0	82.15	0
Benin	2016	No regulation	0.52	844.48	52.19	0.02	0.01	49.51	0.52
Benin	2017	No regulation	Not reported	2	85.99	0.02	0	27.04	0
Benin	2018	No regulation	4.34	2077.66	35.23	0.04	0.01	21.18	4.34
Benin	2019	No regulation	Not reported	2381	244.87	0.02	0	235.97	0
Benin	2020	No regulation	Not reported	2520	9.93	0.02	0	5.96	0
Bolivia	2007	No regulation	Not reported	Not reported	92.79	0.02	0	92.79	0
Bolivia	2008	No regulation	Not reported	Not reported	150.64	0.01	0	150.01	0
Bolivia	2009	No regulation	Not reported	Not reported	160.49	0.03	0	160.49	0
Bolivia	2010	No regulation	Not reported	Not reported	159.57	0.02	0	159.57	0
Bolivia	2011	No regulation	Not reported	Not reported	223.25	0.02	0	220.35	0
Bolivia	2012	No regulation	Not reported	Not reported	219.08	0.02	0	216.15	0
Bolivia	2013	No regulation	Not reported	Not reported	287.35	0.03	0	282.87	0
Bolivia	2014	No regulation	Not reported	Not reported	311.14	0.03	0	308.37	0
Bolivia	2015	No regulation	Not reported	Not reported	140.58	0.03	0	138.35	0
Bolivia	2016	No regulation	Not reported	Not reported	47.22	0.03	0	47.22	0
Bolivia	2017	No regulation	Not reported	Not reported	222.66	0.03	0	221.96	0
Bolivia	2018	No regulation	Not reported	Not reported	260.68	0.02	0	260.5	0
Bolivia	2019	No regulation	Not reported	Not reported	158.59	0.03	0	157.32	0
Bolivia	2020	No regulation	Not reported	Not reported	172.47	0.03	0	172.47	0
Bosnia & Herzegovina	2007	No regulation	Not reported	Not reported	61.15	0.02	0	57.17	0
Bosnia & Herzegovina	2008	No regulation	Not reported	Not reported	101.09	0.02	0	93.06	0
Bosnia & Herzegovina	2009	No regulation	Not reported	Not reported	105.56	0.03	0	103.11	0
Bosnia & Herzegovina	2010	No regulation	Not reported	Not reported	84.93	0.02	0	84.08	0
Bosnia & Herzegovina	2011	No regulation	Not reported	Not reported	58.01	0.02	0	56.06	0
Bosnia & Herzegovina	2012	No regulation	Not reported	Not reported	92.15	0.02	0	88.62	0
Bosnia & Herzegovina	2013	No regulation	Not reported	Not reported	50.95	0.01	0	49.35	0
Bosnia & Herzegovina	2014	No regulation	Not reported	Not reported	50.52	0.02	0	46.1	0
Bosnia & Herzegovina	2015	No regulation	Not reported	Not reported	42.67	0.02	0	41.56	0
Bosnia & Herzegovina	2016	No regulation	Not reported	Not reported	28.55	0.03	0	27.6	0
Bosnia & Herzegovina	2017	No regulation	Not reported	Not reported	33.89	0.02	0	31.25	0
Bosnia & Herzegovina	2018	No regulation	Not reported	Not reported	31.02	0.02	0	28.37	0
Bosnia & Herzegovina	2019	No regulation	Not reported	Not reported	28.09	0.02	0	26.32	0
Bosnia & Herzegovina	2020	No regulation	Not reported	Not reported	29.49	0.03	0	23.6	0
Botswana	2007	No regulation	Not reported	Not reported	Not reported	Not calculated	Not calculated	Not calculated	Not calculated
Botswana	2008	No regulation	Not reported	Not reported	Not reported	Not calculated	Not calculated	Not calculated	Not calculated
Botswana	2009	No regulation	Not reported	Not reported	Not reported	Not calculated	Not calculated	Not calculated	Not calculated
Botswana	2010	No regulation	Not reported	Not reported	16.15	0.01	0	16.15	0
Botswana	2011	No regulation	Not reported	Not reported	156.9	0.01	0	155.44	0
Botswana	2012	No regulation	Not reported	Not reported	34.23	0.01	0	29.7	0
Botswana	2013	No regulation	Not reported	Not reported	21.65	0.01	0	21.65	0
Botswana	2014	No regulation	Not reported	Not reported	20.33	0.01	0	20.33	0
Botswana	2015	No regulation	Not reported	Not reported	8.95	0.01	0	8.95	0
Botswana	2016	No regulation	Not reported	Not reported	21.44	0.01	0	21.44	0
Botswana	2017	No regulation	Not reported	Not reported	13.5	0.01	0	13.5	0
Botswana	2018	No regulation	Not reported	Not reported	9.95	0.01	0	9.95	0
Botswana	2019	No regulation	Not reported	Not reported	1.94	0.01	0	1.94	0
Botswana	2020	No regulation	Not reported	Not reported	0.49	0.01	0	0.49	0
Brazil	2007	Fins-to-carcass ratio	153.86	3938.14	10030.66	0.09	0.08	6558	153.86
Brazil	2008	Fins-to-carcass ratio	36.75	3004.25	10777.12	0.09	0.06	7741.23	36.75
Brazil	2009	Fins-to-carcass ratio	80.41	2756.59	14108.29	0.08	0.04	8309	80.41
Brazil	2010	Fins-to-carcass ratio	25.56	2648.44	16336.06	0.11	0.03	8575.73	25.56
Brazil	2011	Fins-to-carcass ratio	64.53	3230.47	16051.88	0.11	0.04	9685.65	64.53
Brazil	2012	Fins naturally attached	90.82	1974.95	16138.85	0.12	0.05	10716.39	90.82
Brazil	2013	Fins naturally attached	29.38	2289.34	11350.86	0.1	0.03	6551.5	29.38
Brazil	2014	Fins naturally attached	8.71	2836.6	14829.78	0.12	0.02	9331.09	8.71
Brazil	2015	Fins naturally attached	7.34	2587.08	10907.4	0.1	0.03	7386.37	7.34
Brazil	2016	Fins naturally attached	138.89	1320.65	12969.62	0.1	0.03	8834.23	138.89
Brazil	2017	Fins naturally attached	33.56	2419.37	15930.98	0.1	0.04	10078.54	33.56
Brazil	2018	Fins naturally attached	73.04	3336.24	13789.38	0.09	0.06	7895.28	73.04
Brazil	2019	Fins naturally attached	54.16	4469.42	9341	0.1	0.12	5834.81	54.16
Brazil	2020	Fins naturally attached	23.74	3953.49	11186.28	0.09	0.12	7141.12	23.74
Brunei	2007	No regulation	Not reported	Not reported	Not reported	Not calculated	Not calculated	Not calculated	Not calculated
Brunei	2008	No regulation	Not reported	Not reported	Not reported	Not calculated	Not calculated	Not calculated	Not calculated
Brunei	2009	No regulation	Not reported	Not reported	2.73	0.01	0	2.73	0
Brunei	2010	No regulation	Not reported	Not reported	2.17	0.01	0	2.17	0
Brunei	2011	No regulation	Not reported	Not reported	Not reported	Not calculated	Not calculated	Not calculated	Not calculated
Brunei	2012	No regulation	Not reported	Not reported	2.02	Not calculated	Not calculated	Not calculated	Not calculated
Brunei	2013	Shark sanctuary (not included in analysis)	Not reported	Not reported	14.35	0.01	0	4.93	0
Brunei	2014	Shark sanctuary (not included in analysis)	Not reported	Not reported	1.31	0.01	0	1.31	0
Brunei	2015	Shark sanctuary (not included in analysis)	Not reported	Not reported	4.88	0.01	0	4.88	0
Brunei	2016	Shark sanctuary (not included in analysis)	Not reported	Not reported	4.43	0.01	0	0.84	0
Brunei	2017	Shark sanctuary (not included in analysis)	Not reported	Not reported	1.79	0.01	0	1.02	0
Brunei	2018	Shark sanctuary (not included in analysis)	Not reported	Not reported	8.76	0.01	0	5.35	0
Brunei	2019	Shark sanctuary (not included in analysis)	Not reported	Not reported	0.84	0.01	0	0.84	0
Brunei	2020	Shark sanctuary (not included in analysis)	Not reported	Not reported	1.38	0.01	0	0.46	0
Bulgaria	2007	No regulation	4.73	19.27	177.13	0.07	0.03	163.08	4.73
Bulgaria	2008	No regulation	4.97	18.03	319.54	0.04	0.02	270.5	4.97
Bulgaria	2009	No regulation	1.33	7.67	353.9	0.08	0.01	309.75	1.33
Bulgaria	2010	No regulation	18.52	58.48	254.04	0.06	0.05	201.46	18.52
Bulgaria	2011	No regulation	30	51	206.01	0.06	0.04	191.68	30
Bulgaria	2012	No regulation	11.87	17.13	626.83	0.06	0.02	526.64	11.87
Bulgaria	2013	Fins naturally attached	7.61	23.39	342.14	0.03	0.01	319.98	7.61
Bulgaria	2014	Fins naturally attached	9.24	24.76	439.53	0.03	0.01	379.91	9.24
Bulgaria	2015	Fins naturally attached	38.79	94.21	531.3	0.03	0.06	485.93	38.79
Bulgaria	2016	Fins naturally attached	22.53	60.47	279.79	0.04	0.04	248.58	22.53
Bulgaria	2017	Fins naturally attached	10.95	39.05	365.79	0.04	0.04	324.68	10.95
Bulgaria	2018	Fins naturally attached	2.15	7.85	400.48	0.06	0.02	338.68	2.15
Bulgaria	2019	Fins naturally attached	4.56	12.44	399.25	0.04	0.02	322.98	4.56
Bulgaria	2020	Fins naturally attached	13.62	33.89	363.27	0.04	0.05	280.58	13.62
Burkina Faso	2007	No regulation	Not reported	Not reported	7.2	0.01	0	7.2	0
Burkina Faso	2008	No regulation	Not reported	Not reported	1.52	0.01	0	1.52	0
Burkina Faso	2009	No regulation	Not reported	Not reported	38.12	0.01	0	37.9	0
Burkina Faso	2010	No regulation	Not reported	Not reported	10.97	0.01	0	10.97	0
Burkina Faso	2011	No regulation	Not reported	Not reported	1.82	0.01	0	0.8	0
Burkina Faso	2012	No regulation	Not reported	Not reported	12.82	0.01	0	3.02	0
Burkina Faso	2013	No regulation	Not reported	Not reported	264.34	0.03	0	254.01	0
Burkina Faso	2014	No regulation	Not reported	Not reported	13.41	0.03	0	10.31	0
Burkina Faso	2015	No regulation	Not reported	Not reported	576.81	0.02	0	329.47	0
Burkina Faso	2016	No regulation	Not reported	Not reported	12.59	0.01	0	12.34	0
Burkina Faso	2017	No regulation	Not reported	Not reported	51.17	0.01	0	3.46	0
Burkina Faso	2018	No regulation	Not reported	Not reported	0.52	Not calculated	Not calculated	Not calculated	Not calculated
Burkina Faso	2019	No regulation	Not reported	Not reported	15.21	Not calculated	Not calculated	Not calculated	Not calculated
Burkina Faso	2020	No regulation	Not reported	Not reported	123.66	0.01	0	122.86	0
Cambodia	2007	No regulation	Not reported	Not reported	1.1	Not calculated	Not calculated	Not calculated	Not calculated
Cambodia	2008	No regulation	Not reported	Not reported	1.35	Not calculated	Not calculated	Not calculated	Not calculated
Cambodia	2009	No regulation	Not reported	Not reported	0.87	Not calculated	Not calculated	Not calculated	Not calculated
Cambodia	2010	No regulation	Not reported	Not reported	Not reported	Not calculated	Not calculated	Not calculated	Not calculated
Cambodia	2011	No regulation	Not reported	Not reported	Not reported	Not calculated	Not calculated	Not calculated	Not calculated
Cambodia	2012	No regulation	Not reported	Not reported	5.19	Not calculated	Not calculated	Not calculated	Not calculated
Cambodia	2013	No regulation	Not reported	Not reported	2.02	Not calculated	Not calculated	Not calculated	Not calculated
Cambodia	2014	No regulation	Not reported	Not reported	6.94	Not calculated	Not calculated	Not calculated	Not calculated
Cambodia	2015	No regulation	Not reported	Not reported	24.11	Not calculated	Not calculated	Not calculated	Not calculated
Cambodia	2016	No regulation	Not reported	Not reported	76.37	Not calculated	Not calculated	Not calculated	Not calculated
Cambodia	2017	No regulation	Not reported	Not reported	28.36	Not calculated	Not calculated	Not calculated	Not calculated
Cambodia	2018	No regulation	Not reported	Not reported	15.3	0.01	0	0.2	0
Cambodia	2019	No regulation	Not reported	Not reported	79.32	Not calculated	Not calculated	Not calculated	Not calculated
Cambodia	2020	No regulation	Not reported	Not reported	44.85	Not calculated	Not calculated	Not calculated	Not calculated
Cameroon	2007	No regulation	Not reported	Not reported	354.66	0.02	0	354.06	0
Cameroon	2008	No regulation	Not reported	Not reported	327.47	0.02	0	310.29	0
Cameroon	2009	No regulation	Not reported	Not reported	894.26	0.03	0	875.68	0
Cameroon	2010	No regulation	Not reported	Not reported	447.68	0.02	0	436.97	0
Cameroon	2011	No regulation	Not reported	Not reported	621.53	0.03	0	609.35	0
Cameroon	2012	No regulation	Not reported	Not reported	535.39	0.03	0	343.17	0
Cameroon	2013	No regulation	Not reported	Not reported	388.68	0.05	0	385.28	0
Cameroon	2014	No regulation	Not reported	Not reported	475.62	0.03	0	474.26	0
Cameroon	2015	No regulation	Not reported	Not reported	221.03	0.03	0	136.49	0
Cameroon	2016	No regulation	0.25	305.75	54.3	0.03	0.01	51.22	0.25
Cameroon	2017	No regulation	0.95	318.05	368.53	0.02	0.01	207.77	0.95
Cameroon	2018	No regulation	1.32	337.68	329.28	0.03	0.01	290.02	1.32
Cameroon	2019	No regulation	Not reported	359	159.18	0.03	0	158.52	0
Cameroon	2020	No regulation	Not reported	330	232.64	0.03	0	231.25	0
Canada	2007	Fins-to-carcass ratio	6293.51	1191.49	1020.47	0.21	0.4	761.62	6293.51
Canada	2008	Fins-to-carcass ratio	3834.07	60.92	822.45	0.15	0.09	478.89	3834.07
Canada	2009	Fins-to-carcass ratio	3588.02	981.98	1077.23	0.17	0.31	887.03	3588.02
Canada	2010	Fins-to-carcass ratio	1694.31	276.69	1115.09	0.17	0.23	852.06	1694.31
Canada	2011	Fins-to-carcass ratio	884.13	268.87	1013.29	0.16	0.23	894.23	884.13
Canada	2012	Fins-to-carcass ratio	698.07	305.93	990.46	0.14	0.23	841.1	698.07
Canada	2013	Fins-to-carcass ratio	410.76	72.24	879.91	0.17	0.1	618.79	410.76
Canada	2014	Fins-to-carcass ratio	212.42	128.58	1005.99	0.15	0.14	714.18	212.42
Canada	2015	Fins-to-carcass ratio	281.14	173.96	1009.02	0.16	0.14	721.33	281.14
Canada	2016	Fins-to-carcass ratio	218.08	119.22	1066.83	0.15	0.12	771.97	218.08
Canada	2017	Fins-to-carcass ratio	135.74	115.36	997.72	0.15	0.06	720.63	135.74
Canada	2018	Fins naturally attached	147.93	154.27	954.13	0.16	0.09	703.45	147.93
Canada	2019	Fins naturally attached	126.2	146.2	1351.35	0.17	0.11	1096.4	126.2
Canada	2020	Fins naturally attached	50.96	68.14	1311.35	0.18	0.09	991.86	50.96
Cape Verde	2007	Finning regulation unspecified	Not reported	Not reported	6.6	0.01	0	0.91	0
Cape Verde	2008	Finning regulation unspecified	Not reported	Not reported	9.78	0.01	0	3.74	0
Cape Verde	2009	Finning regulation unspecified	Not reported	Not reported	14.06	0.01	0	11.15	0
Cape Verde	2010	Finning regulation unspecified	Not reported	Not reported	8	0.01	0	8	0
Cape Verde	2011	Finning regulation unspecified	Not reported	Not reported	17.97	0.01	0	14.56	0
Cape Verde	2012	Finning regulation unspecified	Not reported	Not reported	39.71	0.01	0	39.71	0
Cape Verde	2013	Finning regulation unspecified	Not reported	Not reported	12.73	0.01	0	12.73	0
Cape Verde	2014	Finning regulation unspecified	Not reported	Not reported	14.92	0.01	0	12.28	0
Cape Verde	2015	Finning regulation unspecified	Not reported	Not reported	18.53	0.03	0	18.53	0
Cape Verde	2016	Fins naturally attached	Not reported	Not reported	97.79	0.02	0	94.77	0
Cape Verde	2017	Fins naturally attached	Not reported	Not reported	140.15	0.01	0	137.32	0
Cape Verde	2018	Fins naturally attached	Not reported	Not reported	155.4	0.01	0	150.41	0
Cape Verde	2019	Fins naturally attached	Not reported	Not reported	147.02	0.02	0	142.83	0
Cape Verde	2020	Fins naturally attached	Not reported	Not reported	35.42	0.01	0	35.42	0
Central African Republic	2007	No regulation	Not reported	Not reported	Not reported	Not calculated	Not calculated	Not calculated	Not calculated
Central African Republic	2008	No regulation	Not reported	Not reported	Not reported	Not calculated	Not calculated	Not calculated	Not calculated
Central African Republic	2009	No regulation	Not reported	Not reported	Not reported	Not calculated	Not calculated	Not calculated	Not calculated
Central African Republic	2010	No regulation	Not reported	Not reported	0.4	0.01	0	0.23	0
Central African Republic	2011	No regulation	Not reported	Not reported	1.71	0.01	0	1.15	0
Central African Republic	2012	No regulation	Not reported	Not reported	Not reported	Not calculated	Not calculated	Not calculated	Not calculated
Central African Republic	2013	No regulation	Not reported	Not reported	Not reported	Not calculated	Not calculated	Not calculated	Not calculated
Central African Republic	2014	No regulation	Not reported	Not reported	6.68	0.01	0	6.68	0
Central African Republic	2015	No regulation	Not reported	Not reported	27.25	0.02	0	27.02	0
Central African Republic	2016	No regulation	Not reported	Not reported	4.77	0.01	0	4.77	0
Central African Republic	2017	No regulation	Not reported	Not reported	30.38	0.01	0	30.38	0
Central African Republic	2018	No regulation	Not reported	Not reported	2.91	0.01	0	0.84	0
Central African Republic	2019	No regulation	Not reported	Not reported	Not reported	Not calculated	Not calculated	Not calculated	Not calculated
Central African Republic	2020	No regulation	Not reported	Not reported	Not reported	Not calculated	Not calculated	Not calculated	Not calculated
Chad	2007	No regulation	Not reported	Not reported	Not reported	Not calculated	Not calculated	Not calculated	Not calculated
Chad	2008	No regulation	Not reported	Not reported	Not reported	Not calculated	Not calculated	Not calculated	Not calculated
Chad	2009	No regulation	Not reported	Not reported	Not reported	Not calculated	Not calculated	Not calculated	Not calculated
Chad	2010	No regulation	Not reported	Not reported	Not reported	Not calculated	Not calculated	Not calculated	Not calculated
Chad	2011	No regulation	Not reported	Not reported	Not reported	Not calculated	Not calculated	Not calculated	Not calculated
Chad	2012	No regulation	Not reported	Not reported	Not reported	Not calculated	Not calculated	Not calculated	Not calculated
Chad	2013	No regulation	Not reported	Not reported	Not reported	Not calculated	Not calculated	Not calculated	Not calculated
Chad	2014	No regulation	Not reported	Not reported	Not reported	Not calculated	Not calculated	Not calculated	Not calculated
Chad	2015	No regulation	Not reported	Not reported	Not reported	Not calculated	Not calculated	Not calculated	Not calculated
Chad	2016	No regulation	Not reported	Not reported	Not reported	Not calculated	Not calculated	Not calculated	Not calculated
Chad	2017	No regulation	Not reported	Not reported	0.6	0.01	0	0.6	0
Chad	2018	No regulation	Not reported	Not reported	8.47	0.01	0	8.47	0
Chad	2019	No regulation	Not reported	Not reported	1.03	0.01	0	1.03	0
Chad	2020	No regulation	Not reported	Not reported	Not reported	Not calculated	Not calculated	Not calculated	Not calculated
Chile	2007	No regulation	273.57	789.43	37.55	0.04	0.1	30.04	273.57
Chile	2008	No regulation	39.9	585.1	170.95	0.04	0.05	118.99	39.9
Chile	2009	No regulation	29.64	710.36	13.63	0.04	0.07	7.85	29.64
Chile	2010	No regulation	428.11	923.89	101.1	0.05	0.25	24.6	428.11
Chile	2011	Fins naturally attached	227.74	447.26	137.61	0.04	0.16	135.52	227.74
Chile	2012	Fins naturally attached	228.82	396.18	187.16	0.04	0.15	95.24	228.82
Chile	2013	Fins naturally attached	207.95	315.05	258.78	0.06	0.19	213.84	207.95
Chile	2014	Fins naturally attached	283.76	557.24	299.77	0.05	0.17	71.96	283.76
Chile	2015	Fins naturally attached	417.25	598.75	202.4	0.05	0.2	51.47	417.25
Chile	2016	Fins naturally attached	290.44	364.56	291.81	0.05	0.18	25.92	290.44
Chile	2017	Fins naturally attached	116.14	246.86	197.34	0.03	0.19	13.4	116.14
Chile	2018	Fins naturally attached	221.14	347.86	404.24	0.03	0.26	8.18	221.14
Chile	2019	Fins naturally attached	92.8	186.2	149.33	0.03	0.18	38.39	92.8
Chile	2020	Fins naturally attached	81.81	114.19	254.73	0.03	0.17	11.62	81.81
China	2007	No regulation	517.52	737.48	4243.41	0.2	0.34	3427.74	517.52
China	2008	No regulation	750.3	1738.7	8383	0.2	0.37	7208.38	750.3
China	2009	No regulation	1055.34	1923.66	4645.66	0.19	0.33	3806.56	1055.34
China	2010	No regulation	746.74	1186.26	4957.59	0.21	0.23	3897.37	746.74
China	2011	No regulation	985.58	870.42	5193.36	0.22	0.24	4571.61	985.58
China	2012	No regulation	1056.75	1737.25	7781.49	0.23	0.34	6179.9	1056.75
China	2013	No regulation	2054.97	0.03	7337.99	0.21	0.12	5889.93	2054.97
China	2014	No regulation	905.29	17.71	9416.99	0.19	0.12	6590.45	905.29
China	2015	No regulation	399.59	944.41	10293.75	0.22	0.31	8161.36	399.59
China	2016	No regulation	240.65	674.35	10601.81	0.27	0.27	8093.56	240.65
China	2017	No regulation	197.71	323.15	10335.9	0.21	0.26	8019.39	197.71
China	2018	No regulation	1473.5	3004.27	13107.29	0.2	0.39	10224.63	1473.5
China	2019	No regulation	110.04	214.85	14074.76	0.15	0.22	11581.14	110.04
China	2020	No regulation	52.89	176.6	14673.63	0.16	0.23	11719.87	52.89
Colombia	2007	Fins naturally attached	82.07	377.93	1212.81	0.04	0.05	1210.94	82.07
Colombia	2008	Fins naturally attached	117.71	392.29	1320.24	0.06	0.05	1311.11	117.71
Colombia	2009	Fins naturally attached	73.32	492.68	610.6	0.09	0.03	604.56	73.32
Colombia	2010	Fins naturally attached	12.59	99.41	776.33	0.06	0.03	760.42	12.59
Colombia	2011	Fins naturally attached	48.67	255.33	313.2	0.06	0.03	299.18	48.67
Colombia	2012	Fins naturally attached	6.24	35.76	526.34	0.07	0.02	507.61	6.24
Colombia	2013	Fins naturally attached	2.79	17.21	3309.54	0.08	0.01	3250.13	2.79
Colombia	2014	Fins naturally attached	1.71	17.29	2971.92	0.07	0.01	2933.03	1.71
Colombia	2015	Fins naturally attached	7.79	44.21	2437.29	0.06	0.02	2397.3	7.79
Colombia	2016	Fins naturally attached	5.3	53.7	3468.98	0.08	0.01	3447.83	5.3
Colombia	2017	Fins naturally attached	20.66	187.34	2628.07	0.06	0.01	2619.64	20.66
Colombia	2018	Fins naturally attached	8.03	75.97	1053.71	0.07	0.01	1018.55	8.03
Colombia	2019	Fins naturally attached	22.61	221.44	1729.47	0.08	0.01	1655.27	22.61
Colombia	2020	Fins naturally attached	12.4	131.73	2440.08	0.06	0.01	2354.23	12.4
Comoros	2007	No regulation	Not reported	Not reported	Not reported	Not calculated	Not calculated	Not calculated	Not calculated
Comoros	2008	No regulation	Not reported	Not reported	Not reported	Not calculated	Not calculated	Not calculated	Not calculated
Comoros	2009	No regulation	Not reported	Not reported	Not reported	Not calculated	Not calculated	Not calculated	Not calculated
Comoros	2010	No regulation	Not reported	Not reported	Not reported	Not calculated	Not calculated	Not calculated	Not calculated
Comoros	2011	No regulation	Not reported	Not reported	Not reported	Not calculated	Not calculated	Not calculated	Not calculated
Comoros	2012	No regulation	Not reported	Not reported	Not reported	Not calculated	Not calculated	Not calculated	Not calculated
Comoros	2013	No regulation	Not reported	Not reported	Not reported	Not calculated	Not calculated	Not calculated	Not calculated
Comoros	2014	No regulation	Not reported	Not reported	Not reported	Not calculated	Not calculated	Not calculated	Not calculated
Comoros	2015	Finning regulation unspecified	Not reported	Not reported	11.71	0.01	0	11.71	0
Comoros	2016	Finning regulation unspecified	Not reported	Not reported	0.16	0.01	0	0.16	0
Comoros	2017	Finning regulation unspecified	Not reported	Not reported	13.5	0.01	0	13.5	0
Comoros	2018	Finning regulation unspecified	Not reported	Not reported	1.85	0.01	0	1.85	0
Comoros	2019	Finning regulation unspecified	Not reported	Not reported	2.67	0.01	0	2.67	0
Comoros	2020	Finning regulation unspecified	Not reported	Not reported	1.74	0.01	0	1.74	0
Congo - Brazzaville	2007	No regulation	Not reported	1011	27.11	0.02	0	27.11	0
Congo - Brazzaville	2008	No regulation	Not reported	876	49.8	0.03	0	49.62	0
Congo - Brazzaville	2009	No regulation	0.55	692.45	159.87	0.03	0.01	159.26	0.55
Congo - Brazzaville	2010	No regulation	Not reported	1006	205.16	0.03	0	200.21	0
Congo - Brazzaville	2011	No regulation	0.48	2018.52	157.09	0.03	0.01	156.85	0.48
Congo - Brazzaville	2012	No regulation	Not reported	1221	66.49	0.05	0	66.25	0
Congo - Brazzaville	2013	No regulation	Not reported	1083	163.95	0.05	0	163.74	0
Congo - Brazzaville	2014	No regulation	Not reported	1353	146	0.04	0	144.61	0
Congo - Brazzaville	2015	No regulation	1.28	992.72	75.59	0.05	0.01	67.42	1.28
Congo - Brazzaville	2016	No regulation	2.81	1164.19	22.69	0.05	0.01	22.69	2.81
Congo - Brazzaville	2017	No regulation	Not reported	1071	298.05	0.06	0	290.73	0
Congo - Brazzaville	2018	No regulation	Not reported	973	115.07	0.04	0	74.12	0
Congo - Brazzaville	2019	No regulation	2.12	851.88	266.96	0.05	0.01	263.66	2.12
Congo - Brazzaville	2020	No regulation	Not reported	872.58	150.45	0.04	0	144.71	0
Congo - Kinshasa	2007	No regulation	Not reported	Not reported	16.5	0.02	0	15.5	0
Congo - Kinshasa	2008	No regulation	Not reported	Not reported	14.65	0.03	0	9.9	0
Congo - Kinshasa	2009	No regulation	Not reported	Not reported	24.86	0.02	0	8.9	0
Congo - Kinshasa	2010	No regulation	Not reported	Not reported	102.97	0.03	0	95.31	0
Congo - Kinshasa	2011	No regulation	Not reported	Not reported	68.9	0.03	0	68.9	0
Congo - Kinshasa	2012	No regulation	Not reported	Not reported	16.78	0.03	0	16.78	0
Congo - Kinshasa	2013	No regulation	Not reported	Not reported	17.65	0.03	0	17.65	0
Congo - Kinshasa	2014	No regulation	Not reported	Not reported	16.71	0.03	0	16.71	0
Congo - Kinshasa	2015	No regulation	Not reported	Not reported	37.05	0.05	0	18.94	0
Congo - Kinshasa	2016	No regulation	Not reported	Not reported	100.34	0.03	0	89.23	0
Congo - Kinshasa	2017	No regulation	Not reported	Not reported	557.64	0.05	0	552.83	0
Congo - Kinshasa	2018	No regulation	Not reported	Not reported	61.25	0.04	0	53.39	0
Congo - Kinshasa	2019	No regulation	Not reported	Not reported	58.78	0.04	0	58.78	0
Congo - Kinshasa	2020	No regulation	Not reported	Not reported	22.2	0.04	0	21.98	0
Costa Rica	2007	Fins naturally attached	630.04	423.96	434.82	0.05	0.09	434.56	630.04
Costa Rica	2008	Fins naturally attached	1230.98	345.02	304.96	0.05	0.12	304.78	1230.98
Costa Rica	2009	Fins naturally attached	681.41	440.59	313.81	0.04	0.11	310.82	681.41
Costa Rica	2010	Fins naturally attached	1220.17	851.83	693.16	0.05	0.1	686.55	1220.17
Costa Rica	2011	Fins naturally attached	594.79	594.21	718.57	0.04	0.08	642.82	594.79
Costa Rica	2012	Fins naturally attached	438.47	511.53	903.6	0.04	0.07	846.63	438.47
Costa Rica	2013	Fins naturally attached	793.38	665.62	589.56	0.04	0.1	531.34	793.38
Costa Rica	2014	Fins naturally attached	706.15	533.85	465.74	0.03	0.1	407.13	706.15
Costa Rica	2015	Fins naturally attached	752.86	487.14	71.58	0.02	0.08	45.17	752.86
Costa Rica	2016	Fins naturally attached	1499.38	1306.76	21.27	0.05	0.07	21.27	1499.38
Costa Rica	2017	Fins naturally attached	1131.04	1303.12	20.14	0.02	0.07	2.6	1131.04
Costa Rica	2018	Fins naturally attached	947.78	1320.84	121.89	0.02	0.05	7.75	947.78
Costa Rica	2019	Fins naturally attached	1307.1	1314.35	60.25	0.02	0.06	1.19	1307.1
Costa Rica	2020	Fins naturally attached	1336.9	1984.86	42.29	0.02	0.06	1.21	1336.9
Croatia	2007	No regulation	35.16	41.84	364.92	0.05	0.06	262.96	35.16
Croatia	2008	No regulation	17.98	21.02	380.07	0.05	0.03	363.33	17.98
Croatia	2009	No regulation	28.84	30.16	207	0.07	0.06	192.03	28.84
Croatia	2010	No regulation	45.41	39.59	282.49	0.05	0.07	256.14	45.41
Croatia	2011	No regulation	56.22	41.78	306.58	0.04	0.04	292.61	56.22
Croatia	2012	No regulation	41.58	47.42	300.39	0.03	0.04	276.3	41.58
Croatia	2013	Fins naturally attached	41.94	37.06	294.95	0.05	0.04	267.58	41.94
Croatia	2014	Fins naturally attached	55.65	38.35	270.24	0.04	0.05	226	55.65
Croatia	2015	Fins naturally attached	56.72	48.28	262.74	0.04	0.07	235.18	56.72
Croatia	2016	Fins naturally attached	62.29	45.71	212.24	0.04	0.04	189.1	62.29
Croatia	2017	Fins naturally attached	93.52	18.48	262.32	0.04	0.03	232.61	93.52
Croatia	2018	Fins naturally attached	97.76	0.24	275.13	0.03	0.01	225.41	97.76
Croatia	2019	Fins naturally attached	100.87	13.13	368.54	0.04	0.04	279.19	100.87
Croatia	2020	Fins naturally attached	131.53	5.66	257.82	0.04	0.01	225.41	131.53
Cuba	2007	No regulation	Not reported	Not reported	22.47	0.02	0	22.47	0
Cuba	2008	No regulation	Not reported	Not reported	56.43	0.03	0	52.85	0
Cuba	2009	No regulation	Not reported	Not reported	32.73	0.03	0	32.52	0
Cuba	2010	No regulation	Not reported	Not reported	72.87	0.05	0	63.38	0
Cuba	2011	No regulation	Not reported	Not reported	23.24	0.02	0	23.24	0
Cuba	2012	No regulation	Not reported	Not reported	73.88	0.04	0	69.2	0
Cuba	2013	No regulation	Not reported	Not reported	57.75	0.03	0	55.11	0
Cuba	2014	No regulation	Not reported	Not reported	56.02	0.03	0	47.61	0
Cuba	2015	Fins naturally attached	Not reported	Not reported	87.65	0.04	0	75.89	0
Cuba	2016	Fins naturally attached	Not reported	Not reported	82.15	0.03	0	52.19	0
Cuba	2017	Fins naturally attached	Not reported	Not reported	80.02	0.03	0	59.68	0
Cuba	2018	Fins naturally attached	Not reported	Not reported	74.83	0.03	0	50.69	0
Cuba	2019	Fins naturally attached	Not reported	Not reported	53.65	0.01	0	39.02	0
Cuba	2020	Fins naturally attached	Not reported	Not reported	4.82	0.01	0	4.82	0
Cyprus	2007	No regulation	Not reported	Not reported	190.31	0.06	0	64.66	0
Cyprus	2008	No regulation	Not reported	Not reported	196.16	0.08	0	61.1	0
Cyprus	2009	No regulation	Not reported	Not reported	119.14	0.07	0	98.6	0
Cyprus	2010	No regulation	Not reported	Not reported	154.42	0.05	0	137	0
Cyprus	2011	No regulation	Not reported	Not reported	96.54	0.04	0	86.87	0
Cyprus	2012	No regulation	0.75	3.25	212.62	0.05	0.01	134.13	0.75
Cyprus	2013	Fins naturally attached	Not reported	1	133.14	0.06	0	64.04	0
Cyprus	2014	Fins naturally attached	Not reported	1	167.24	0.06	0	95.08	0
Cyprus	2015	Fins naturally attached	Not reported	Not reported	123.69	0.05	0	106.9	0
Cyprus	2016	Fins naturally attached	0.2	3.8	248.2	0.06	0.01	216.33	0.2
Cyprus	2017	Fins naturally attached	Not reported	1	212.41	0.05	0	178.12	0
Cyprus	2018	Fins naturally attached	1	Not reported	207.73	0.05	0.01	162.05	1
Cyprus	2019	Fins naturally attached	1.19	1.65	153.6	0.05	0.01	122.17	1.19
Cyprus	2020	Fins naturally attached	0.27	1.66	101.04	0.05	0.01	51.46	0.27
Czechia	2007	No regulation	Not reported	Not reported	233.35	0.09	0	117.06	0
Czechia	2008	No regulation	Not reported	Not reported	278.75	0.07	0	223.12	0
Czechia	2009	No regulation	Not reported	Not reported	151.99	0.08	0	121.08	0
Czechia	2010	No regulation	Not reported	Not reported	248.01	0.08	0	184.89	0
Czechia	2011	No regulation	Not reported	Not reported	260.36	0.07	0	210.8	0
Czechia	2012	No regulation	Not reported	Not reported	301.62	0.09	0	254.34	0
Czechia	2013	Fins naturally attached	Not reported	Not reported	181.06	0.06	0	134.25	0
Czechia	2014	Fins naturally attached	Not reported	Not reported	113.68	0.07	0	54.83	0
Czechia	2015	Fins naturally attached	Not reported	Not reported	80.42	0.07	0	58.92	0
Czechia	2016	Fins naturally attached	Not reported	Not reported	195.72	0.06	0	152.97	0
Czechia	2017	Fins naturally attached	Not reported	Not reported	190.14	0.08	0	140.01	0
Czechia	2018	Fins naturally attached	Not reported	Not reported	176.01	0.07	0	118.31	0
Czechia	2019	Fins naturally attached	Not reported	Not reported	150.96	0.07	0	80.8	0
Czechia	2020	Fins naturally attached	Not reported	Not reported	215.61	0.06	0	81.94	0
Côte d’Ivoire	2007	No regulation	64.74	11.26	370.26	0.02	0.01	65.7	64.74
Côte d’Ivoire	2008	No regulation	Not reported	9	157.95	0.03	0	108.27	0
Côte d’Ivoire	2009	No regulation	0.78	83.22	134.06	0.03	0.01	96.28	0.78
Côte d’Ivoire	2010	No regulation	0.4	126.6	68.67	0.03	0.01	63.38	0.4
Côte d’Ivoire	2011	No regulation	Not reported	13	54.17	0.03	0	38.3	0
Côte d’Ivoire	2012	No regulation	Not reported	31.43	113.43	0.05	0	41.69	0
Côte d’Ivoire	2013	No regulation	0.22	46.28	39.28	0.02	0.01	27.26	0.22
Côte d’Ivoire	2014	No regulation	Not reported	226.45	49.3	0.03	0	48.31	0
Côte d’Ivoire	2015	No regulation	Not reported	87.51	72.35	0.04	0	66.29	0
Côte d’Ivoire	2016	No regulation	Not reported	46.33	141.56	0.05	0	127.88	0
Côte d’Ivoire	2017	No regulation	0.42	188.1	378.86	0.04	0.01	267.39	0.42
Côte d’Ivoire	2018	No regulation	0.52	516.43	130.06	0.05	0.01	79.99	0.52
Côte d’Ivoire	2019	No regulation	940.54	537.05	112.99	0.04	0.03	42.91	940.54
Côte d’Ivoire	2020	No regulation	287.47	0.54	39.18	0.03	0.01	35.37	287.47
Denmark	2007	No regulation	240.74	138.26	1185.22	0.11	0.18	1007.16	240.74
Denmark	2008	No regulation	161.51	77.49	1072.3	0.1	0.15	932.47	161.51
Denmark	2009	No regulation	428.97	136.03	817.91	0.09	0.2	696.09	428.97
Denmark	2010	No regulation	199.68	10.31	742.62	0.11	0.1	564.52	199.68
Denmark	2011	No regulation	100.45	53.55	566.22	0.11	0.12	352.57	100.45
Denmark	2012	No regulation	413.55	71.45	722.51	0.1	0.19	496.24	413.55
Denmark	2013	Fins naturally attached	305.24	92.76	404.41	0.11	0.16	299.27	305.24
Denmark	2014	Fins naturally attached	283.65	70.35	554.7	0.1	0.18	406.46	283.65
Denmark	2015	Fins naturally attached	136.74	70.26	441	0.11	0.14	305.05	136.74
Denmark	2016	Fins naturally attached	163.51	70.49	628.98	0.08	0.18	319.44	163.51
Denmark	2017	Fins naturally attached	201.37	63.63	606.96	0.11	0.14	331.42	201.37
Denmark	2018	Fins naturally attached	227.51	28.49	577.34	0.09	0.11	316.1	227.51
Denmark	2019	Fins naturally attached	103.84	79.37	646.65	0.12	0.12	369.22	103.84
Denmark	2020	Fins naturally attached	127.08	88.22	691.93	0.07	0.13	461.05	127.08
Djibouti	2007	No regulation	Not reported	Not reported	Not reported	Not calculated	Not calculated	Not calculated	Not calculated
Djibouti	2008	No regulation	Not reported	Not reported	Not reported	Not calculated	Not calculated	Not calculated	Not calculated
Djibouti	2009	No regulation	Not reported	Not reported	Not reported	Not calculated	Not calculated	Not calculated	Not calculated
Djibouti	2010	No regulation	Not reported	Not reported	Not reported	Not calculated	Not calculated	Not calculated	Not calculated
Djibouti	2011	No regulation	Not reported	Not reported	Not reported	Not calculated	Not calculated	Not calculated	Not calculated
Djibouti	2012	No regulation	Not reported	Not reported	Not reported	Not calculated	Not calculated	Not calculated	Not calculated
Djibouti	2013	No regulation	Not reported	Not reported	Not reported	Not calculated	Not calculated	Not calculated	Not calculated
Djibouti	2014	No regulation	Not reported	Not reported	Not reported	Not calculated	Not calculated	Not calculated	Not calculated
Djibouti	2015	No regulation	Not reported	Not reported	Not reported	Not calculated	Not calculated	Not calculated	Not calculated
Djibouti	2016	No regulation	Not reported	Not reported	Not reported	Not calculated	Not calculated	Not calculated	Not calculated
Djibouti	2017	No regulation	Not reported	Not reported	0.76	0.01	0	0.76	0
Djibouti	2018	No regulation	Not reported	Not reported	3.1	0.01	0	3.1	0
Djibouti	2019	No regulation	Not reported	141.96	Not reported	Not calculated	Not calculated	Not calculated	Not calculated
Djibouti	2020	No regulation	9.89	152.81	Not reported	0	0.01	0	9.89
Dominica	2007	No regulation	Not reported	Not reported	2.49	0.02	0	2.49	0
Dominica	2008	No regulation	Not reported	Not reported	Not reported	Not calculated	Not calculated	Not calculated	Not calculated
Dominica	2009	No regulation	Not reported	Not reported	0.98	0.01	0	0.98	0
Dominica	2010	No regulation	Not reported	Not reported	Not reported	Not calculated	Not calculated	Not calculated	Not calculated
Dominica	2011	No regulation	Not reported	Not reported	0.46	0.01	0	0.46	0
Dominica	2012	No regulation	Not reported	Not reported	0.49	0.01	0	0.49	0
Dominica	2013	No regulation	Not reported	Not reported	Not reported	Not calculated	Not calculated	Not calculated	Not calculated
Dominica	2014	No regulation	Not reported	Not reported	Not reported	Not calculated	Not calculated	Not calculated	Not calculated
Dominica	2015	No regulation	Not reported	Not reported	Not reported	Not calculated	Not calculated	Not calculated	Not calculated
Dominica	2016	No regulation	Not reported	Not reported	Not reported	Not calculated	Not calculated	Not calculated	Not calculated
Dominica	2017	No regulation	Not reported	Not reported	Not reported	Not calculated	Not calculated	Not calculated	Not calculated
Dominica	2018	No regulation	Not reported	Not reported	Not reported	Not calculated	Not calculated	Not calculated	Not calculated
Dominica	2019	No regulation	Not reported	Not reported	Not reported	Not calculated	Not calculated	Not calculated	Not calculated
Dominica	2020	No regulation	Not reported	Not reported	Not reported	Not calculated	Not calculated	Not calculated	Not calculated
Dominican Republic	2007	No regulation	2.06	609.94	52.61	0.05	0.02	50.57	2.06
Dominican Republic	2008	No regulation	8.64	137.36	113.49	0.06	0.06	110.27	8.64
Dominican Republic	2009	No regulation	6.29	124.71	211.11	0.06	0.04	208.42	6.29
Dominican Republic	2010	No regulation	36.52	104.48	65.4	0.05	0.04	62.32	36.52
Dominican Republic	2011	No regulation	10.59	208.41	51.29	0.04	0.04	50.21	10.59
Dominican Republic	2012	Fins naturally attached	2.04	211.96	206.27	0.06	0.03	205.09	2.04
Dominican Republic	2013	Fins naturally attached	3.44	213.56	140.28	0.06	0.03	134.87	3.44
Dominican Republic	2014	Fins naturally attached	2.3	206.7	29.86	0.04	0.03	29.47	2.3
Dominican Republic	2015	Fins naturally attached	11.03	148.97	17.2	0.05	0.04	16.83	11.03
Dominican Republic	2016	Fins naturally attached	4.7	55.3	25.9	0.05	0.03	25.37	4.7
Dominican Republic	2017	Fins naturally attached	0.9	63.21	32.1	0.04	0.02	31.52	0.9
Dominican Republic	2018	Shark sanctuary (not included in analysis)	Not reported	0.02	35.82	0.07	0	28.77	0
Dominican Republic	2019	Shark sanctuary (not included in analysis)	Not reported	0.03	75.48	0.06	0	70.53	0
Dominican Republic	2020	Shark sanctuary (not included in analysis)	Not reported	Not reported	24.11	0.05	0	19.91	0
Ecuador	2007	Fins naturally attached	4288.19	10.8	3.09	0.01	0.15	3.09	4288.19
Ecuador	2008	Fins naturally attached	6457.77	21.21	6.44	0.02	0.24	6.23	6457.77
Ecuador	2009	Fins naturally attached	2039.48	424.52	14.68	0.02	0.18	14.68	2039.48
Ecuador	2010	Fins naturally attached	5516.13	2.87	21.29	0.03	0.14	21.29	5516.13
Ecuador	2011	Fins naturally attached	6.02	0.98	18.4	0.03	0.03	18.4	6.02
Ecuador	2012	Fins naturally attached	Not reported	1	75.18	0.02	0	75.18	0
Ecuador	2013	Fins naturally attached	10065.39	20.61	4.85	0.02	0.26	4.85	10065.39
Ecuador	2014	Fins naturally attached	9476.66	16.32	24.32	0.03	0.23	24.32	9476.66
Ecuador	2015	Fins naturally attached	6090.5	1311.5	27.67	0.02	0.23	27.67	6090.5
Ecuador	2016	Fins naturally attached	7987.09	11.9	25.27	0.01	0.18	25.27	7987.09
Ecuador	2017	Fins naturally attached	7689.48	37.51	46.15	0.02	0.21	46.15	7689.48
Ecuador	2018	Fins naturally attached	5117.4	1474.6	2.25	0.01	0.2	1.1	5117.4
Ecuador	2019	Fins naturally attached	5725.69	303.63	14.84	0.01	0.18	14.84	5725.69
Ecuador	2020	Fins naturally attached	7502.49	323.7	7.34	0.01	0.21	7.34	7502.49
Egypt	2007	Finning regulation unspecified	Not reported	Not reported	19.92	0.02	0	3.77	0
Egypt	2008	Finning regulation unspecified	Not reported	Not reported	45.69	0.06	0	13.36	0
Egypt	2009	Finning regulation unspecified	Not reported	Not reported	44.46	0.06	0	22.7	0
Egypt	2010	Finning regulation unspecified	Not reported	Not reported	73.27	0.05	0	15.43	0
Egypt	2011	Finning regulation unspecified	Not reported	Not reported	47.75	0.03	0	12.31	0
Egypt	2012	Finning regulation unspecified	Not reported	Not reported	61.89	0.03	0	10.29	0
Egypt	2013	Finning regulation unspecified	Not reported	Not reported	20.92	0.03	0	7.32	0
Egypt	2014	Finning regulation unspecified	Not reported	Not reported	20.39	0.04	0	4.07	0
Egypt	2015	Finning regulation unspecified	Not reported	Not reported	11.64	0.01	0	1.49	0
Egypt	2016	Finning regulation unspecified	Not reported	Not reported	21.92	0.03	0	1.42	0
Egypt	2017	Finning regulation unspecified	Not reported	Not reported	42.19	0.02	0	31.59	0
Egypt	2018	Finning regulation unspecified	Not reported	Not reported	125.75	0.02	0	62.23	0
Egypt	2019	Finning regulation unspecified	Not reported	Not reported	57.47	0.03	0	46.42	0
Egypt	2020	Finning regulation unspecified	Not reported	Not reported	33.38	0.01	0	0.91	0
El Salvador	2007	Fins-to-carcass ratio	Not reported	Not reported	6.8	0.01	0	6.8	0
El Salvador	2008	Fins-to-carcass ratio	Not reported	Not reported	0.45	0.01	0	0.45	0
El Salvador	2009	Fins-to-carcass ratio	Not reported	Not reported	5.81	0.01	0	5.81	0
El Salvador	2010	Fins-to-carcass ratio	Not reported	Not reported	Not reported	Not calculated	Not calculated	Not calculated	Not calculated
El Salvador	2011	Fins-to-carcass ratio	Not reported	Not reported	Not reported	Not calculated	Not calculated	Not calculated	Not calculated
El Salvador	2012	Fins naturally attached	Not reported	Not reported	Not reported	Not calculated	Not calculated	Not calculated	Not calculated
El Salvador	2013	Fins naturally attached	Not reported	Not reported	0.63	0.01	0	0.23	0
El Salvador	2014	Fins naturally attached	Not reported	Not reported	Not reported	Not calculated	Not calculated	Not calculated	Not calculated
El Salvador	2015	Fins naturally attached	Not reported	Not reported	158.24	0.02	0	156.19	0
El Salvador	2016	Fins naturally attached	Not reported	Not reported	124.06	0.01	0	124.06	0
El Salvador	2017	Fins naturally attached	Not reported	Not reported	271.44	0.01	0	271.44	0
El Salvador	2018	Fins naturally attached	Not reported	Not reported	96.41	0.01	0	96.41	0
El Salvador	2019	Fins naturally attached	Not reported	Not reported	Not reported	Not calculated	Not calculated	Not calculated	Not calculated
El Salvador	2020	Fins naturally attached	Not reported	Not reported	Not reported	Not calculated	Not calculated	Not calculated	Not calculated
Equatorial Guinea	2007	No regulation	Not reported	Not reported	58.53	0.02	0	58.53	0
Equatorial Guinea	2008	No regulation	Not reported	Not reported	51.88	0.03	0	51.65	0
Equatorial Guinea	2009	No regulation	Not reported	Not reported	80.21	0.02	0	79.29	0
Equatorial Guinea	2010	No regulation	Not reported	Not reported	64.14	0.02	0	63.93	0
Equatorial Guinea	2011	No regulation	Not reported	Not reported	74.78	0.03	0	74.49	0
Equatorial Guinea	2012	No regulation	Not reported	Not reported	70.95	0.02	0	70.66	0
Equatorial Guinea	2013	No regulation	Not reported	Not reported	74.34	0.03	0	74.17	0
Equatorial Guinea	2014	No regulation	Not reported	Not reported	72.17	0.02	0	71.66	0
Equatorial Guinea	2015	No regulation	Not reported	Not reported	21.28	0.03	0	19.37	0
Equatorial Guinea	2016	No regulation	Not reported	Not reported	6.9	0.02	0	6.9	0
Equatorial Guinea	2017	No regulation	Not reported	Not reported	15.7	0.02	0	15.7	0
Equatorial Guinea	2018	No regulation	Not reported	Not reported	25.64	0.02	0	24.74	0
Equatorial Guinea	2019	No regulation	Not reported	Not reported	13.97	0.02	0	13.97	0
Equatorial Guinea	2020	No regulation	Not reported	Not reported	14.42	0.02	0	14.42	0
Eritrea	2007	No regulation	Not reported	117	Not reported	Not calculated	Not calculated	Not calculated	Not calculated
Eritrea	2008	No regulation	2.55	112.45	Not reported	0	0.01	0	2.55
Eritrea	2009	No regulation	Not reported	165	Not reported	Not calculated	Not calculated	Not calculated	Not calculated
Eritrea	2010	No regulation	Not reported	307	Not reported	Not calculated	Not calculated	Not calculated	Not calculated
Eritrea	2011	No regulation	Not reported	281	Not reported	Not calculated	Not calculated	Not calculated	Not calculated
Eritrea	2012	No regulation	Not reported	81.63	Not reported	Not calculated	Not calculated	Not calculated	Not calculated
Eritrea	2013	No regulation	Not reported	156.78	Not reported	Not calculated	Not calculated	Not calculated	Not calculated
Eritrea	2014	No regulation	Not reported	167.35	Not reported	Not calculated	Not calculated	Not calculated	Not calculated
Eritrea	2015	No regulation	Not reported	213.33	Not reported	Not calculated	Not calculated	Not calculated	Not calculated
Eritrea	2016	No regulation	Not reported	166.62	Not reported	Not calculated	Not calculated	Not calculated	Not calculated
Eritrea	2017	No regulation	Not reported	152.46	Not reported	Not calculated	Not calculated	Not calculated	Not calculated
Eritrea	2018	No regulation	0.4	182.88	Not reported	0	0.01	0	0.4
Eritrea	2019	No regulation	1.23	246.07	Not reported	0	0.01	0	1.23
Eritrea	2020	No regulation	Not reported	245	Not reported	Not calculated	Not calculated	Not calculated	Not calculated
Estonia	2007	No regulation	1.13	7.87	79.27	0.05	0.03	71.23	1.13
Estonia	2008	No regulation	2.6	0.4	70.7	0.05	0.01	55.37	2.6
Estonia	2009	No regulation	Not reported	Not reported	101.7	0.04	0	84.54	0
Estonia	2010	No regulation	Not reported	Not reported	197.24	0.06	0	154.88	0
Estonia	2011	No regulation	Not reported	Not reported	250.9	0.06	0	199.24	0
Estonia	2012	No regulation	Not reported	Not reported	668.77	0.06	0	546.94	0
Estonia	2013	Fins naturally attached	Not reported	Not reported	227.84	0.05	0	164.77	0
Estonia	2014	Fins naturally attached	0.24	1.76	171.42	0.07	0.01	110.96	0.24
Estonia	2015	Fins naturally attached	Not reported	Not reported	122.24	0.05	0	63.08	0
Estonia	2016	Fins naturally attached	Not reported	Not reported	90.65	0.06	0	43.25	0
Estonia	2017	Fins naturally attached	Not reported	Not reported	68.91	0.04	0	53.36	0
Estonia	2018	Fins naturally attached	Not reported	Not reported	67.7	0.05	0	52.31	0
Estonia	2019	Fins naturally attached	Not reported	Not reported	43.77	0.05	0	34.97	0
Estonia	2020	Fins naturally attached	Not reported	Not reported	30.65	0.05	0	25.62	0
Eswatini	2007	No regulation	Not reported	Not reported	Not reported	Not calculated	Not calculated	Not calculated	Not calculated
Eswatini	2008	No regulation	Not reported	Not reported	3.82	0.01	0	0.23	0
Eswatini	2009	No regulation	Not reported	Not reported	4.79	0.01	0	2.02	0
Eswatini	2010	No regulation	Not reported	Not reported	14.92	0.01	0	14.6	0
Eswatini	2011	No regulation	Not reported	Not reported	25.43	0.01	0	25.43	0
Eswatini	2012	No regulation	Not reported	Not reported	7.44	0.01	0	7.02	0
Eswatini	2013	No regulation	Not reported	Not reported	21.38	0.01	0	21.38	0
Eswatini	2014	No regulation	Not reported	Not reported	14.25	0.01	0	14.25	0
Eswatini	2015	No regulation	Not reported	Not reported	8.42	0.01	0	8.42	0
Eswatini	2016	No regulation	Not reported	Not reported	9.05	0.01	0	9.05	0
Eswatini	2017	No regulation	Not reported	Not reported	8.21	0.01	0	8.21	0
Eswatini	2018	No regulation	Not reported	Not reported	6.28	0.01	0	6.28	0
Eswatini	2019	No regulation	Not reported	Not reported	5.33	0.01	0	5.33	0
Eswatini	2020	No regulation	Not reported	Not reported	13.5	0.01	0	7.02	0
Ethiopia	2007	No regulation	Not reported	Not reported	Not reported	Not calculated	Not calculated	Not calculated	Not calculated
Ethiopia	2008	No regulation	Not reported	Not reported	Not reported	Not calculated	Not calculated	Not calculated	Not calculated
Ethiopia	2009	No regulation	Not reported	Not reported	Not reported	Not calculated	Not calculated	Not calculated	Not calculated
Ethiopia	2010	No regulation	Not reported	Not reported	Not reported	Not calculated	Not calculated	Not calculated	Not calculated
Ethiopia	2011	No regulation	Not reported	Not reported	Not reported	Not calculated	Not calculated	Not calculated	Not calculated
Ethiopia	2012	No regulation	Not reported	Not reported	0.29	0.01	0	0.29	0
Ethiopia	2013	No regulation	Not reported	Not reported	1.53	0.01	0	1.53	0
Ethiopia	2014	No regulation	Not reported	Not reported	0.78	0.01	0	0.78	0
Ethiopia	2015	No regulation	Not reported	Not reported	Not reported	Not calculated	Not calculated	Not calculated	Not calculated
Ethiopia	2016	No regulation	Not reported	Not reported	Not reported	Not calculated	Not calculated	Not calculated	Not calculated
Ethiopia	2017	No regulation	Not reported	Not reported	4.72	0.01	0	4.72	0
Ethiopia	2018	No regulation	Not reported	Not reported	1.29	0.01	0	1.29	0
Ethiopia	2019	No regulation	Not reported	Not reported	Not reported	Not calculated	Not calculated	Not calculated	Not calculated
Ethiopia	2020	No regulation	Not reported	Not reported	Not reported	Not calculated	Not calculated	Not calculated	Not calculated
Fiji	2007	No regulation	Not reported	Not reported	0.62	0.01	0	0.62	0
Fiji	2008	No regulation	Not reported	Not reported	7.5	0.03	0	7.5	0
Fiji	2009	No regulation	Not reported	Not reported	100.33	0.03	0	94.43	0
Fiji	2010	No regulation	Not reported	Not reported	10.65	0.03	0	9.07	0
Fiji	2011	No regulation	1274.36	11.63	32.56	0.02	0.04	30.73	1274.36
Fiji	2012	No regulation	1513.27	1753.73	103.82	0.03	0.08	50.61	1513.27
Fiji	2013	No regulation	651.71	1751.29	394.13	0.03	0.07	179.94	651.71
Fiji	2014	No regulation	4.56	21.44	506.71	0.03	0.03	107.48	4.56
Fiji	2015	No regulation	32	Not reported	36.79	0.03	0.01	9.88	32
Fiji	2016	No regulation	154.22	189.77	5.52	0.01	0.05	5.25	154.22
Fiji	2017	No regulation	138.24	116.76	6.76	0.02	0.04	4.44	138.24
Fiji	2018	No regulation	156.28	0.14	5	0.02	0.01	4.14	156.28
Fiji	2019	No regulation	55.85	213.02	4.69	0.02	0.05	4.69	55.85
Fiji	2020	No regulation	281.12	Not reported	4.62	0.01	0.01	4.62	281.12
Finland	2007	No regulation	Not reported	Not reported	22.85	0.05	0	10.81	0
Finland	2008	No regulation	Not reported	Not reported	13.25	0.03	0	5.08	0
Finland	2009	No regulation	Not reported	Not reported	15.28	0.04	0	8.38	0
Finland	2010	No regulation	Not reported	Not reported	44.84	0.02	0	14.54	0
Finland	2011	No regulation	Not reported	Not reported	48.27	0.03	0	15.78	0
Finland	2012	No regulation	Not reported	Not reported	106.04	0.03	0	13.59	0
Finland	2013	Fins naturally attached	Not reported	Not reported	45.23	0.03	0	14.23	0
Finland	2014	Fins naturally attached	Not reported	Not reported	46.27	0.03	0	11.65	0
Finland	2015	Fins naturally attached	Not reported	Not reported	68.41	0.05	0	29.89	0
Finland	2016	Fins naturally attached	Not reported	Not reported	61.83	0.03	0	35.71	0
Finland	2017	Fins naturally attached	Not reported	Not reported	94.11	0.03	0	37.89	0
Finland	2018	Fins naturally attached	Not reported	Not reported	68.66	0.03	0	24.39	0
Finland	2019	Fins naturally attached	Not reported	Not reported	74.25	0.04	0	31.23	0
Finland	2020	Fins naturally attached	Not reported	Not reported	74.71	0.05	0	34.5	0
France	2007	No regulation	4170.87	7184.13	8301.43	0.24	0.37	6762.9	4168.12
France	2008	No regulation	3574.07	6968.93	6547.34	0.24	0.31	5177.79	3570.48
France	2009	No regulation	3865.89	7455.11	6584.99	0.2	0.33	5445.5	3861.43
France	2010	No regulation	3622.92	7416.08	7421.74	0.23	0.3	6196.59	3617.68
France	2011	No regulation	3399.35	6839.51	7134.25	0.22	0.3	6051.9	3395.79
France	2012	No regulation	3509.13	5327.44	7353.86	0.21	0.33	6131.55	3505.86
France	2013	Fins naturally attached	3907.01	5535.98	6866.73	0.23	0.33	5721.36	3907.01
France	2014	Fins naturally attached	3366.7	6211.22	5942.04	0.21	0.3	4425.6	3366.7
France	2015	Fins naturally attached	3258.37	6392.45	5399.36	0.23	0.32	4092.83	3258.37
France	2016	Fins naturally attached	3507.69	5860.28	6258.13	0.2	0.32	4889.25	3507.69
France	2017	Fins naturally attached	2940.09	5464.75	6967.68	0.24	0.29	5686.87	2940.09
France	2018	Fins naturally attached	6611.94	7770.4	6608.12	0.19	0.47	5523.26	6611.94
France	2019	Fins naturally attached	3322.2	4945.76	7014.43	0.22	0.28	5910.01	3322.2
France	2020	Fins naturally attached	2784.42	4697.5	6588.37	0.19	0.3	5058.15	2784.42
Gabon	2007	No regulation	Not reported	Not reported	63.32	0.02	0	63.32	0
Gabon	2008	No regulation	Not reported	Not reported	31.37	0.02	0	31.37	0
Gabon	2009	No regulation	Not reported	Not reported	60.67	0.01	0	60.48	0
Gabon	2010	No regulation	Not reported	Not reported	73.45	0.01	0	73.15	0
Gabon	2011	No regulation	Not reported	Not reported	63.2	0.03	0	62.59	0
Gabon	2012	No regulation	Not reported	Not reported	64.9	0.03	0	64.68	0
Gabon	2013	No regulation	Not reported	Not reported	184.33	0.04	0	184.1	0
Gabon	2014	No regulation	Not reported	Not reported	90.82	0.02	0	90.67	0
Gabon	2015	Finning regulation unspecified	Not reported	Not reported	59.01	0.03	0	49.75	0
Gabon	2016	Finning regulation unspecified	Not reported	Not reported	21.3	0.03	0	21.3	0
Gabon	2017	Finning regulation unspecified	Not reported	Not reported	99.02	0.03	0	99.02	0
Gabon	2018	Finning regulation unspecified	Not reported	Not reported	84.15	0.02	0	83.41	0
Gabon	2019	Finning regulation unspecified	Not reported	Not reported	43	0.01	0	42.83	0
Gabon	2020	Finning regulation unspecified	Not reported	Not reported	30.16	0.01	0	30.16	0
Gambia	2007	No regulation	Not reported	Not reported	Not reported	Not calculated	Not calculated	Not calculated	Not calculated
Gambia	2008	Fins naturally attached	Not reported	Not reported	Not reported	Not calculated	Not calculated	Not calculated	Not calculated
Gambia	2009	Fins naturally attached	Not reported	Not reported	Not reported	Not calculated	Not calculated	Not calculated	Not calculated
Gambia	2010	Fins naturally attached	Not reported	Not reported	Not reported	Not calculated	Not calculated	Not calculated	Not calculated
Gambia	2011	Fins naturally attached	Not reported	Not reported	Not reported	Not calculated	Not calculated	Not calculated	Not calculated
Gambia	2012	Fins naturally attached	Not reported	Not reported	Not reported	Not calculated	Not calculated	Not calculated	Not calculated
Gambia	2013	Fins naturally attached	Not reported	Not reported	0.21	0.01	0	0.21	0
Gambia	2014	Fins naturally attached	Not reported	Not reported	Not reported	Not calculated	Not calculated	Not calculated	Not calculated
Gambia	2015	Fins naturally attached	Not reported	Not reported	1.54	0.01	0	1.54	0
Gambia	2016	Fins naturally attached	Not reported	Not reported	Not reported	Not calculated	Not calculated	Not calculated	Not calculated
Gambia	2017	Fins naturally attached	Not reported	Not reported	Not reported	Not calculated	Not calculated	Not calculated	Not calculated
Gambia	2018	Fins naturally attached	Not reported	Not reported	Not reported	Not calculated	Not calculated	Not calculated	Not calculated
Gambia	2019	Fins naturally attached	Not reported	Not reported	Not reported	Not calculated	Not calculated	Not calculated	Not calculated
Gambia	2020	Fins naturally attached	Not reported	Not reported	Not reported	Not calculated	Not calculated	Not calculated	Not calculated
Georgia	2007	No regulation	0.41	1.59	4.22	0.02	0.01	3.78	0.41
Georgia	2008	No regulation	Not reported	Not reported	112.73	0.03	0	108.25	0
Georgia	2009	No regulation	Not reported	Not reported	19.36	0.02	0	19.09	0
Georgia	2010	No regulation	Not reported	Not reported	15.34	0.01	0	8.01	0
Georgia	2011	No regulation	Not reported	Not reported	7.41	0.01	0	6.86	0
Georgia	2012	No regulation	Not reported	Not reported	11.43	0.03	0	10.86	0
Georgia	2013	No regulation	Not reported	Not reported	5.83	0.03	0	5.52	0
Georgia	2014	No regulation	Not reported	Not reported	20.25	0.03	0	19.76	0
Georgia	2015	No regulation	Not reported	1	41.51	0.03	0	41.05	0
Georgia	2016	No regulation	Not reported	Not reported	17.33	0.02	0	17.33	0
Georgia	2017	No regulation	Not reported	Not reported	25.48	0.02	0	25.48	0
Georgia	2018	No regulation	Not reported	Not reported	29.79	0.02	0	25.96	0
Georgia	2019	No regulation	Not reported	Not reported	27.13	0.01	0	27.13	0
Georgia	2020	No regulation	Not reported	Not reported	1.99	0.01	0	1.99	0
Germany	2007	No regulation	1.45	4.55	5078.07	0.27	0.02	3867.46	1.45
Germany	2008	No regulation	3.92	3.08	3505.83	0.2	0.04	2817.26	3.92
Germany	2009	No regulation	Not reported	3	2949.68	0.23	0	2471.24	0
Germany	2010	No regulation	5.31	1.69	3313.83	0.22	0.05	2466.27	5.31
Germany	2011	No regulation	0.38	2.62	2470.86	0.2	0.01	1872.14	0.38
Germany	2012	No regulation	Not reported	1	3016.75	0.2	0	2160.04	0
Germany	2013	Fins naturally attached	Not reported	Not reported	2602.32	0.2	0	1876.1	0
Germany	2014	Fins naturally attached	Not reported	1	2753.92	0.19	0	1805.18	0
Germany	2015	Fins naturally attached	Not reported	1	2503.07	0.19	0	1766.36	0
Germany	2016	Fins naturally attached	0.63	3.37	3463.57	0.18	0.01	2149.18	0.63
Germany	2017	Fins naturally attached	8.11	0.89	3034.48	0.17	0.05	2037.04	8.11
Germany	2018	Fins naturally attached	1.2	1.8	3309.88	0.17	0.02	1799.43	1.2
Germany	2019	Fins naturally attached	4.13	1.87	2931.62	0.17	0.05	1472.88	4.13
Germany	2020	Fins naturally attached	0.78	1.54	2677.64	0.18	0.02	1394.08	0.78
Ghana	2007	No regulation	Not reported	Not reported	496.51	0.03	0	125.63	0
Ghana	2008	No regulation	Not reported	Not reported	633.5	0.03	0	218.21	0
Ghana	2009	No regulation	Not reported	Not reported	230.21	0.03	0	146.46	0
Ghana	2010	No regulation	Not reported	Not reported	171.61	0.06	0	140.55	0
Ghana	2011	No regulation	Not reported	Not reported	249.19	0.04	0	166.62	0
Ghana	2012	No regulation	Not reported	Not reported	108.46	0.05	0	84.65	0
Ghana	2013	No regulation	Not reported	Not reported	96.55	0.04	0	84.25	0
Ghana	2014	No regulation	263.4	1319.6	84.8	0.03	0.07	50.42	263.4
Ghana	2015	No regulation	54.44	341.56	336.07	0.03	0.04	321.68	54.44
Ghana	2016	No regulation	140.93	295.07	73.78	0.03	0.05	64.04	140.93
Ghana	2017	No regulation	61.53	417.22	186.35	0.04	0.04	125.71	61.53
Ghana	2018	No regulation	166.76	249.47	357.31	0.04	0.03	322.65	166.76
Ghana	2019	No regulation	12.44	401.63	528.99	0.06	0.04	525.93	12.44
Ghana	2020	No regulation	0.79	412.27	258.48	0.05	0.01	258.48	0.79
Greece	2007	No regulation	40.54	363.46	2581.95	0.13	0.1	2043.13	40.54
Greece	2008	No regulation	57.27	284.73	2873.51	0.1	0.12	2367.53	57.27
Greece	2009	No regulation	82.91	318.09	2371.87	0.11	0.1	1973.84	82.91
Greece	2010	No regulation	88.52	278.48	2410.63	0.09	0.11	1918.97	88.52
Greece	2011	No regulation	100.19	180.81	2504.42	0.11	0.07	1924.34	100.19
Greece	2012	No regulation	86.3	224.7	2258.13	0.1	0.09	1790.64	86.3
Greece	2013	Fins naturally attached	72.34	191.66	2680.14	0.1	0.08	2189.82	72.34
Greece	2014	Fins naturally attached	60.86	368.14	2430.48	0.09	0.12	1846.1	60.86
Greece	2015	Fins naturally attached	67.22	384.78	2560.88	0.11	0.12	2091.32	67.22
Greece	2016	Fins naturally attached	156.83	248.17	2311.5	0.08	0.14	1643.57	156.83
Greece	2017	Fins naturally attached	99.5	239.5	2343.34	0.07	0.12	1909.4	99.5
Greece	2018	Fins naturally attached	56.67	222.33	2311.21	0.09	0.08	1737.23	56.67
Greece	2019	Fins naturally attached	31.94	185.06	2564.92	0.08	0.08	1892.95	31.94
Greece	2020	Fins naturally attached	25.67	157.13	2444.89	0.08	0.08	1369.33	25.67
Grenada	2007	No regulation	Not reported	Not reported	1.09	0.01	0	1.09	0
Grenada	2008	No regulation	Not reported	Not reported	Not reported	Not calculated	Not calculated	Not calculated	Not calculated
Grenada	2009	No regulation	Not reported	Not reported	2.23	0.01	0	2.23	0
Grenada	2010	No regulation	Not reported	Not reported	2.38	0.01	0	2.38	0
Grenada	2011	No regulation	Not reported	Not reported	0.2	0.01	0	0.2	0
Grenada	2012	No regulation	Not reported	Not reported	0.41	0.01	0	0.41	0
Grenada	2013	No regulation	Not reported	Not reported	2.72	0.01	0	2.72	0
Grenada	2014	No regulation	Not reported	Not reported	Not reported	Not calculated	Not calculated	Not calculated	Not calculated
Grenada	2015	No regulation	Not reported	Not reported	3.14	0.01	0	3.14	0
Grenada	2016	No regulation	Not reported	Not reported	1.19	0.01	0	1.19	0
Grenada	2017	No regulation	Not reported	Not reported	4.48	0.01	0	4.48	0
Grenada	2018	No regulation	Not reported	Not reported	11.07	0.01	0	11.07	0
Grenada	2019	No regulation	Not reported	Not reported	16.24	0.01	0	16.24	0
Grenada	2020	No regulation	Not reported	Not reported	23.96	0.01	0	23.96	0
Guatemala	2007	No regulation	1.21	9.79	37.34	0.03	0.02	26.19	1.21
Guatemala	2008	No regulation	Not reported	Not reported	47.43	0.02	0	40.56	0
Guatemala	2009	No regulation	Not reported	Not reported	34.84	0.03	0	28.24	0
Guatemala	2010	No regulation	Not reported	Not reported	52.8	0.03	0	35.02	0
Guatemala	2011	No regulation	Not reported	Not reported	31.06	0.03	0	17.87	0
Guatemala	2012	Fins naturally attached	Not reported	Not reported	16.59	0.02	0	7.53	0
Guatemala	2013	Fins naturally attached	Not reported	Not reported	11.06	0.03	0	7.67	0
Guatemala	2014	Fins naturally attached	Not reported	Not reported	5.84	0.03	0	4.79	0
Guatemala	2015	Fins naturally attached	Not reported	Not reported	Not reported	Not calculated	Not calculated	Not calculated	Not calculated
Guatemala	2016	Fins naturally attached	Not reported	Not reported	Not reported	Not calculated	Not calculated	Not calculated	Not calculated
Guatemala	2017	Fins naturally attached	Not reported	Not reported	19.07	0.02	0	4.86	0
Guatemala	2018	Fins naturally attached	Not reported	Not reported	26.38	0.02	0	22.44	0
Guatemala	2019	Fins naturally attached	Not reported	Not reported	122.32	0.03	0	114.36	0
Guatemala	2020	Fins naturally attached	Not reported	Not reported	166.92	0.01	0	148.4	0
Guinea	2007	No regulation	70.19	410.81	2.91	0.02	0.01	2.91	70.19
Guinea	2008	No regulation	1.49	592.51	0.82	0.02	0.01	0.82	1.49
Guinea	2009	Finning regulation unspecified	Not reported	514	0.38	0.01	0	0.38	0
Guinea	2010	Finning regulation unspecified	Not reported	374	0.18	Not calculated	Not calculated	Not calculated	Not calculated
Guinea	2011	Finning regulation unspecified	Not reported	Not reported	1.2	0.01	0	1.2	0
Guinea	2012	Finning regulation unspecified	Not reported	Not reported	2.24	0.01	0	2.08	0
Guinea	2013	Finning regulation unspecified	Not reported	Not reported	24.7	0.01	0	5.26	0
Guinea	2014	Finning regulation unspecified	Not reported	Not reported	372.13	0.01	0	372.01	0
Guinea	2015	Finning regulation unspecified	Not reported	Not reported	30.97	0.01	0	30.97	0
Guinea	2016	Finning regulation unspecified	Not reported	Not reported	16.96	0.01	0	14.18	0
Guinea	2017	Finning regulation unspecified	Not reported	Not reported	Not reported	Not calculated	Not calculated	Not calculated	Not calculated
Guinea	2018	Finning regulation unspecified	Not reported	Not reported	1.48	Not calculated	Not calculated	Not calculated	Not calculated
Guinea	2019	Finning regulation unspecified	Not reported	Not reported	0.17	Not calculated	Not calculated	Not calculated	Not calculated
Guinea	2020	Finning regulation unspecified	Not reported	Not reported	0.65	0.01	0	0.18	0
Guinea-Bissau	2007	No regulation	Not reported	5	Not reported	Not calculated	Not calculated	Not calculated	Not calculated
Guinea-Bissau	2008	No regulation	Not reported	5	Not reported	Not calculated	Not calculated	Not calculated	Not calculated
Guinea-Bissau	2009	No regulation	0.41	4.59	Not reported	0	0.01	0	0.41
Guinea-Bissau	2010	No regulation	Not reported	5	Not reported	Not calculated	Not calculated	Not calculated	Not calculated
Guinea-Bissau	2011	No regulation	Not reported	5	Not reported	Not calculated	Not calculated	Not calculated	Not calculated
Guinea-Bissau	2012	No regulation	Not reported	Not reported	Not reported	Not calculated	Not calculated	Not calculated	Not calculated
Guinea-Bissau	2013	No regulation	Not reported	Not reported	Not reported	Not calculated	Not calculated	Not calculated	Not calculated
Guinea-Bissau	2014	No regulation	Not reported	Not reported	Not reported	Not calculated	Not calculated	Not calculated	Not calculated
Guinea-Bissau	2015	No regulation	Not reported	Not reported	2.54	0.01	0	2.22	0
Guinea-Bissau	2016	No regulation	Not reported	Not reported	0.82	0.01	0	0.82	0
Guinea-Bissau	2017	No regulation	Not reported	Not reported	0.9	0.01	0	0.9	0
Guinea-Bissau	2018	No regulation	Not reported	Not reported	0.56	0.01	0	0.56	0
Guinea-Bissau	2019	No regulation	Not reported	10	Not reported	Not calculated	Not calculated	Not calculated	Not calculated
Guinea-Bissau	2020	No regulation	Not reported	9.16	Not reported	Not calculated	Not calculated	Not calculated	Not calculated
Guyana	2007	No regulation	Not reported	Not reported	15.59	0.02	0	14.84	0
Guyana	2008	No regulation	Not reported	Not reported	1.28	0.01	0	1.28	0
Guyana	2009	No regulation	Not reported	Not reported	1.73	0.01	0	1.73	0
Guyana	2010	No regulation	Not reported	Not reported	Not reported	Not calculated	Not calculated	Not calculated	Not calculated
Guyana	2011	No regulation	Not reported	Not reported	0.56	0.01	0	0.56	0
Guyana	2012	No regulation	Not reported	Not reported	Not reported	Not calculated	Not calculated	Not calculated	Not calculated
Guyana	2013	No regulation	Not reported	Not reported	Not reported	Not calculated	Not calculated	Not calculated	Not calculated
Guyana	2014	No regulation	Not reported	Not reported	Not reported	Not calculated	Not calculated	Not calculated	Not calculated
Guyana	2015	No regulation	Not reported	Not reported	Not reported	Not calculated	Not calculated	Not calculated	Not calculated
Guyana	2016	No regulation	Not reported	Not reported	Not reported	Not calculated	Not calculated	Not calculated	Not calculated
Guyana	2017	No regulation	Not reported	Not reported	0.91	0.01	0	0.91	0
Guyana	2018	No regulation	Not reported	Not reported	1.3	0.01	0	1.3	0
Guyana	2019	No regulation	Not reported	Not reported	6.59	0.01	0	1.02	0
Guyana	2020	No regulation	Not reported	Not reported	0.41	0.01	0	0.41	0
Haiti	2007	No regulation	Not reported	Not reported	53.21	0.02	0	47.29	0
Haiti	2008	No regulation	Not reported	Not reported	33.53	0.02	0	31.49	0
Haiti	2009	No regulation	Not reported	Not reported	102.29	0.01	0	95.25	0
Haiti	2010	No regulation	Not reported	Not reported	48.96	0.01	0	46.11	0
Haiti	2011	No regulation	Not reported	Not reported	56.9	0.02	0	53.42	0
Haiti	2012	No regulation	Not reported	Not reported	22.7	0.01	0	21.24	0
Haiti	2013	No regulation	Not reported	Not reported	8.38	0.01	0	5.55	0
Haiti	2014	No regulation	Not reported	Not reported	29.47	0.01	0	23.27	0
Haiti	2015	No regulation	Not reported	Not reported	20.14	0.01	0	15.95	0
Haiti	2016	No regulation	Not reported	Not reported	19.31	0.01	0	12.89	0
Haiti	2017	No regulation	Not reported	Not reported	16.41	0.01	0	13	0
Haiti	2018	No regulation	Not reported	Not reported	20.39	0.01	0	12.08	0
Haiti	2019	No regulation	Not reported	Not reported	6.17	0.01	0	5.45	0
Haiti	2020	No regulation	Not reported	Not reported	3.03	0.01	0	2.79	0
Honduras	2007	No regulation	Not reported	Not reported	5.42	Not calculated	Not calculated	Not calculated	Not calculated
Honduras	2008	No regulation	Not reported	Not reported	6.97	0.01	0	4.9	0
Honduras	2009	No regulation	Not reported	Not reported	14.19	0.02	0	13	0
Honduras	2010	No regulation	Not reported	Not reported	2.08	0.01	0	2.08	0
Honduras	2011	Shark sanctuary (not included in analysis)	Not reported	Not reported	15.83	0.01	0	14.87	0
Honduras	2012	Shark sanctuary (not included in analysis)	Not reported	Not reported	24.72	0.01	0	14.74	0
Honduras	2013	Shark sanctuary (not included in analysis)	Not reported	Not reported	Not reported	Not calculated	Not calculated	Not calculated	Not calculated
Honduras	2014	Shark sanctuary (not included in analysis)	Not reported	Not reported	5.17	Not calculated	Not calculated	Not calculated	Not calculated
Honduras	2015	Shark sanctuary (not included in analysis)	Not reported	Not reported	Not reported	Not calculated	Not calculated	Not calculated	Not calculated
Honduras	2016	Shark sanctuary (not included in analysis)	Not reported	Not reported	0.16	0.01	0	0.16	0
Honduras	2017	Shark sanctuary (not included in analysis)	Not reported	Not reported	36.94	0.01	0	33.22	0
Honduras	2018	Shark sanctuary (not included in analysis)	Not reported	Not reported	10.49	0.01	0	0.53	0
Honduras	2019	Shark sanctuary (not included in analysis)	Not reported	Not reported	9.23	Not calculated	Not calculated	Not calculated	Not calculated
Honduras	2020	Shark sanctuary (not included in analysis)	Not reported	Not reported	0.63	Not calculated	Not calculated	Not calculated	Not calculated
Hungary	2007	No regulation	Not reported	Not reported	157.16	0.06	0	121.68	0
Hungary	2008	No regulation	Not reported	Not reported	105.91	0.03	0	89.87	0
Hungary	2009	No regulation	Not reported	Not reported	144.39	0.04	0	122.21	0
Hungary	2010	No regulation	Not reported	Not reported	115.51	0.04	0	64.88	0
Hungary	2011	No regulation	Not reported	Not reported	88.69	0.02	0	54.9	0
Hungary	2012	No regulation	Not reported	Not reported	142.04	0.04	0	104.85	0
Hungary	2013	Fins naturally attached	Not reported	Not reported	90.78	0.03	0	56.85	0
Hungary	2014	Fins naturally attached	Not reported	Not reported	58.2	0.04	0	30.96	0
Hungary	2015	Fins naturally attached	Not reported	Not reported	81.62	0.03	0	47.83	0
Hungary	2016	Fins naturally attached	Not reported	Not reported	129.24	0.03	0	60.68	0
Hungary	2017	Fins naturally attached	Not reported	Not reported	81.47	0.04	0	52.82	0
Hungary	2018	Fins naturally attached	Not reported	Not reported	92.09	0.02	0	33.63	0
Hungary	2019	Fins naturally attached	Not reported	Not reported	74.03	0.03	0	34.23	0
Hungary	2020	Fins naturally attached	Not reported	Not reported	50.67	0.03	0	6.12	0
Iceland	2007	No regulation	35.77	0.23	7.61	0.02	0.02	6.19	35.77
Iceland	2008	No regulation	104.67	6.33	1.99	0.01	0.09	0.33	104.67
Iceland	2009	No regulation	117.38	4.62	2.61	0.01	0.07	1.23	117.38
Iceland	2010	No regulation	111.51	4.49	10.62	0.01	0.08	1.84	111.51
Iceland	2011	No regulation	68.33	0.67	20.63	0.01	0.05	0.93	68.33
Iceland	2012	No regulation	61.03	0.97	3.42	0	0.03	0	60.62
Iceland	2013	No regulation	9.35	2.65	5.12	0	0.03	0	8.33
Iceland	2014	No regulation	35.43	4.56	2	0.01	0.06	0.89	35.43
Iceland	2015	No regulation	7.47	5.53	1.09	0	0.03	0	7.47
Iceland	2016	No regulation	10.22	0.78	12.48	0.01	0.03	0.37	10.22
Iceland	2017	No regulation	4.56	7.44	8.57	0.01	0.04	4.27	4.56
Iceland	2018	No regulation	3.68	7.32	2.32	0.01	0.03	1.42	3.68
Iceland	2019	No regulation	1.29	4.71	2.75	0.01	0.02	2.75	1.29
Iceland	2020	No regulation	13.16	4.88	3.61	0.01	0.07	1.05	13.16
India	2007	No regulation	Not reported	Not reported	1.03	Not calculated	Not calculated	Not calculated	Not calculated
India	2008	No regulation	Not reported	Not reported	0.83	Not calculated	Not calculated	Not calculated	Not calculated
India	2009	No regulation	Not reported	Not reported	2.31	0.01	0	0.41	0
India	2010	No regulation	Not reported	Not reported	23.53	0.01	0	8.15	0
India	2011	No regulation	Not reported	Not reported	5.22	0.03	0	2.9	0
India	2012	No regulation	Not reported	Not reported	37.54	0.02	0	36.99	0
India	2013	Fins naturally attached	Not reported	Not reported	21.29	0.01	0	2.08	0
India	2014	Fins naturally attached	Not reported	Not reported	3.02	0.01	0	1.8	0
India	2015	Fins naturally attached	Not reported	Not reported	24.11	0.01	0	0.33	0
India	2016	Fins naturally attached	Not reported	Not reported	38.82	0.01	0	0.65	0
India	2017	Fins naturally attached	Not reported	Not reported	15.72	0.01	0	0.37	0
India	2018	Fins naturally attached	Not reported	Not reported	146.97	0.04	0	117.64	0
India	2019	Fins naturally attached	Not reported	Not reported	171.89	0.02	0	154.9	0
India	2020	Fins naturally attached	Not reported	Not reported	272.89	0.02	0	108.47	0
Indonesia	2007	No regulation	3342.12	42326.88	91.91	0.04	0.19	65.31	3342.12
Indonesia	2008	No regulation	3760.45	44860.55	132.17	0.02	0.23	17.54	3760.45
Indonesia	2009	No regulation	5599.59	48868.41	83.56	0.03	0.23	10.01	5599.59
Indonesia	2010	No regulation	5308.05	49274.95	162.91	0.05	0.3	45.52	5308.05
Indonesia	2011	No regulation	5223.49	54249.51	118.18	0.08	0.32	74.59	5223.49
Indonesia	2012	No regulation	10191.87	44290.94	142.19	0.08	0.32	61.37	10191.12
Indonesia	2013	Fins-to-carcass ratio	4669.94	58584.03	175.72	0.03	0.32	57.64	4669.94
Indonesia	2014	Fins-to-carcass ratio	5776.5	56280.14	95.79	0.03	0.31	15.48	5776.5
Indonesia	2015	Fins-to-carcass ratio	4900.75	37761.09	68.57	0.03	0.3	43.03	4900.75
Indonesia	2016	Fins-to-carcass ratio	3716.85	35947.49	134.13	0.07	0.27	81.8	3716.85
Indonesia	2017	Fins-to-carcass ratio	9049.9	26472.74	209.5	0.06	0.21	118.97	9049.9
Indonesia	2018	Fins-to-carcass ratio	9496.98	16304.04	306.61	0.05	0.17	131.83	9496.98
Indonesia	2019	Fins-to-carcass ratio	9235.55	20575.74	262.16	0.04	0.21	69.85	9235.55
Indonesia	2020	Fins-to-carcass ratio	10262.12	18092.37	220.8	0.04	0.19	81.02	10262.12
Iran	2007	No regulation	Not reported	11821	14.13	0.03	0	14.13	0
Iran	2008	No regulation	5.43	10445.57	0.37	0.01	0.01	0.37	5.43
Iran	2009	No regulation	2.35	10119.65	2.25	0.01	0.01	2.25	2.35
Iran	2010	No regulation	8.8	9689.2	853.4	0.04	0.01	833.41	8.8
Iran	2011	No regulation	4.59	10123.41	420.29	0.04	0.03	377.11	4.59
Iran	2012	No regulation	Not reported	7032	32.34	0.03	0	31.47	0
Iran	2013	No regulation	6.65	6987.35	51.86	0.01	0.02	47.35	6.65
Iran	2014	No regulation	52.9	7080.1	137.56	0.01	0.06	135.75	52.9
Iran	2015	No regulation	37.84	7098.16	28.14	0.02	0.05	19.81	37.84
Iran	2016	No regulation	107.16	4689.84	46.36	0.02	0.03	38.61	107.16
Iran	2017	No regulation	102.19	3484.48	67.8	0.01	0.03	56.12	102.19
Iran	2018	No regulation	44.46	2921.53	4.05	0.02	0.06	4.05	44.46
Iran	2019	No regulation	103.95	2840.44	Not reported	0	0.01	0	103.95
Iran	2020	No regulation	23.65	3149.64	Not reported	0	0.03	0	23.65
Iraq	2007	No regulation	Not reported	Not reported	1.45	0.01	0	1.45	0
Iraq	2008	No regulation	Not reported	Not reported	1.21	0.01	0	1.21	0
Iraq	2009	No regulation	Not reported	Not reported	0.35	Not calculated	Not calculated	Not calculated	Not calculated
Iraq	2010	No regulation	Not reported	Not reported	0.58	Not calculated	Not calculated	Not calculated	Not calculated
Iraq	2011	No regulation	Not reported	Not reported	2.94	0.01	0	2.75	0
Iraq	2012	No regulation	Not reported	Not reported	0.95	0.01	0	0.32	0
Iraq	2013	No regulation	Not reported	Not reported	3.97	0.01	0	3.97	0
Iraq	2014	No regulation	Not reported	Not reported	10.95	0.01	0	10.95	0
Iraq	2015	No regulation	Not reported	Not reported	0.71	0.01	0	0.71	0
Iraq	2016	No regulation	Not reported	Not reported	85.77	0.01	0	85.77	0
Iraq	2017	No regulation	Not reported	Not reported	1.27	0.01	0	1.27	0
Iraq	2018	No regulation	Not reported	Not reported	3.75	0.01	0	3.52	0
Iraq	2019	No regulation	Not reported	Not reported	Not reported	Not calculated	Not calculated	Not calculated	Not calculated
Iraq	2020	No regulation	Not reported	Not reported	0.27	Not calculated	Not calculated	Not calculated	Not calculated
Ireland	2007	No regulation	710.87	1.13	478.3	0.05	0.03	388.23	710.87
Ireland	2008	No regulation	411.39	0.61	379.82	0.04	0.03	321.48	411.39
Ireland	2009	No regulation	328.13	108.87	181.48	0.05	0.09	161.45	328.13
Ireland	2010	No regulation	269.44	90.56	167.48	0.06	0.11	148.4	269.44
Ireland	2011	No regulation	321.64	142.36	307.07	0.06	0.15	189.27	321.64
Ireland	2012	No regulation	274.94	44.06	178.76	0.05	0.09	132.93	274.94
Ireland	2013	Fins naturally attached	283.27	117.73	204.63	0.05	0.1	131.33	283.27
Ireland	2014	Fins naturally attached	221.13	196.87	261.35	0.06	0.14	165.33	221.13
Ireland	2015	Fins naturally attached	355.93	82.07	233.86	0.05	0.15	161.24	355.93
Ireland	2016	Fins naturally attached	322.86	162.14	327.77	0.05	0.16	252.56	322.86
Ireland	2017	Fins naturally attached	320.43	251.57	209.21	0.06	0.15	135.45	320.43
Ireland	2018	Fins naturally attached	255.54	206.46	286.33	0.02	0.12	219.87	255.54
Ireland	2019	Fins naturally attached	138.04	200.08	326.36	0.06	0.12	288.84	138.04
Ireland	2020	Fins naturally attached	129.77	135.31	262.7	0.05	0.13	222.02	129.77
Israel	2007	Shark sanctuary (not included in analysis)	Not reported	Not reported	558.6	0.05	0	408.59	0
Israel	2008	Shark sanctuary (not included in analysis)	Not reported	Not reported	459.26	0.08	0	382.85	0
Israel	2009	Shark sanctuary (not included in analysis)	Not reported	Not reported	472.36	0.08	0	441.78	0
Israel	2010	Shark sanctuary (not included in analysis)	Not reported	Not reported	453.91	0.06	0	350.09	0
Israel	2011	Shark sanctuary (not included in analysis)	Not reported	Not reported	391.67	0.09	0	340.05	0
Israel	2012	Shark sanctuary (not included in analysis)	Not reported	Not reported	267.21	0.07	0	229.67	0
Israel	2013	Shark sanctuary (not included in analysis)	Not reported	Not reported	246.88	0.07	0	217.35	0
Israel	2014	Shark sanctuary (not included in analysis)	Not reported	Not reported	171.32	0.08	0	143.07	0
Israel	2015	Shark sanctuary (not included in analysis)	Not reported	Not reported	434.26	0.1	0	294.2	0
Israel	2016	Shark sanctuary (not included in analysis)	Not reported	Not reported	364.47	0.09	0	314.98	0
Israel	2017	Shark sanctuary (not included in analysis)	Not reported	Not reported	317.88	0.1	0	270.3	0
Israel	2018	Shark sanctuary (not included in analysis)	Not reported	Not reported	256.43	0.09	0	205.8	0
Israel	2019	Shark sanctuary (not included in analysis)	Not reported	Not reported	124.72	0.08	0	100.88	0
Israel	2020	Shark sanctuary (not included in analysis)	Not reported	Not reported	135.39	0.09	0	87.56	0
Italy	2007	No regulation	151.57	780.43	15084.42	0.24	0.17	12373.16	151.57
Italy	2008	No regulation	85.85	499.15	15266.24	0.22	0.14	12656.12	85.85
Italy	2009	No regulation	135.38	621.62	14291.84	0.2	0.15	11802.49	135.38
Italy	2010	No regulation	105.37	508.63	14612.54	0.23	0.11	11818.57	105.37
Italy	2011	No regulation	122.69	368.31	16868.05	0.22	0.14	13939.39	122.69
Italy	2012	No regulation	85.37	276.63	15084.74	0.21	0.14	12317.46	85.37
Italy	2013	Fins naturally attached	121.29	403.08	14575.04	0.2	0.14	11832.25	121.29
Italy	2014	Fins naturally attached	142.2	582.88	12110.2	0.19	0.15	8867.89	142.2
Italy	2015	Fins naturally attached	33.41	222.59	12753.09	0.2	0.13	9406.21	33.41
Italy	2016	Fins naturally attached	71.84	254.55	12470.5	0.19	0.16	8723.37	71.84
Italy	2017	Fins naturally attached	64.32	450.57	12395.53	0.19	0.16	8767.65	64.32
Italy	2018	Fins naturally attached	68.39	652.31	12873.14	0.2	0.16	9398.8	68.39
Italy	2019	Fins naturally attached	63.59	569.71	11784.87	0.2	0.14	8939.46	63.59
Italy	2020	Fins naturally attached	37.47	269.35	10768.62	0.19	0.13	7969.72	37.47
Jamaica	2007	No regulation	Not reported	Not reported	37.91	0.03	0	36.1	0
Jamaica	2008	No regulation	Not reported	Not reported	52.94	0.03	0	51.79	0
Jamaica	2009	No regulation	Not reported	Not reported	47.22	0.05	0	46.32	0
Jamaica	2010	No regulation	Not reported	Not reported	71.06	0.04	0	64.7	0
Jamaica	2011	No regulation	Not reported	Not reported	37.98	0.04	0	36.3	0
Jamaica	2012	No regulation	Not reported	Not reported	62.04	0.05	0	58.77	0
Jamaica	2013	No regulation	Not reported	Not reported	35.06	0.04	0	26.22	0
Jamaica	2014	No regulation	Not reported	Not reported	32.62	0.05	0	29.39	0
Jamaica	2015	No regulation	Not reported	Not reported	45.52	0.04	0	42.98	0
Jamaica	2016	No regulation	Not reported	Not reported	26.97	0.05	0	26.97	0
Jamaica	2017	No regulation	Not reported	Not reported	14.39	0.04	0	14.14	0
Jamaica	2018	No regulation	Not reported	Not reported	35.76	0.04	0	28.46	0
Jamaica	2019	No regulation	Not reported	Not reported	22.76	0.03	0	20.62	0
Jamaica	2020	No regulation	Not reported	Not reported	16.79	0.03	0	16.59	0
Japan	2007	No regulation	Not reported	Not reported	4913.14	0.23	0	3292.02	0
Japan	2008	No regulation	Not reported	Not reported	5457.4	0.18	0	3713.58	0
Japan	2009	Fins naturally attached	Not reported	Not reported	3334.11	0.21	0	2554.26	0
Japan	2010	Fins naturally attached	Not reported	Not reported	3946.13	0.2	0	2468.89	0
Japan	2011	Fins naturally attached	Not reported	Not reported	3333.95	0.25	0	2495.18	0
Japan	2012	Fins naturally attached	Not reported	Not reported	5720.12	0.21	0	4503.4	0
Japan	2013	Fins naturally attached	Not reported	Not reported	5081.83	0.2	0	3612.19	0
Japan	2014	Fins naturally attached	Not reported	Not reported	5415.81	0.21	0	3525.28	0
Japan	2015	Fins naturally attached	Not reported	Not reported	4926.76	0.22	0	3533.82	0
Japan	2016	Fins naturally attached	Not reported	Not reported	4196.81	0.22	0	2734.55	0
Japan	2017	Fins naturally attached	Not reported	Not reported	5294.57	0.22	0	3231.1	0
Japan	2018	Fins naturally attached	Not reported	Not reported	5341.29	0.2	0	3498.31	0
Japan	2019	Fins naturally attached	Not reported	Not reported	4499.65	0.21	0	2728.41	0
Japan	2020	Fins naturally attached	Not reported	Not reported	3566.86	0.19	0	1890.14	0
Jordan	2007	No regulation	Not reported	Not reported	24.18	0.04	0	24.18	0
Jordan	2008	No regulation	Not reported	Not reported	39.62	0.05	0	38.62	0
Jordan	2009	No regulation	Not reported	Not reported	20.84	0.05	0	20.84	0
Jordan	2010	No regulation	Not reported	Not reported	12	0.03	0	11.62	0
Jordan	2011	No regulation	Not reported	Not reported	30.35	0.04	0	30.35	0
Jordan	2012	No regulation	Not reported	Not reported	72.01	0.03	0	71.25	0
Jordan	2013	No regulation	Not reported	Not reported	18.94	0.02	0	18.94	0
Jordan	2014	No regulation	Not reported	Not reported	10.43	0.02	0	9.48	0
Jordan	2015	No regulation	Not reported	Not reported	12.91	0.03	0	11.84	0
Jordan	2016	No regulation	Not reported	Not reported	42.83	0.02	0	39.64	0
Jordan	2017	No regulation	Not reported	Not reported	25.18	0.02	0	25.18	0
Jordan	2018	No regulation	Not reported	Not reported	8.34	0.02	0	7.6	0
Jordan	2019	No regulation	Not reported	Not reported	4.75	0.02	0	4.75	0
Jordan	2020	No regulation	Not reported	Not reported	2.04	0.01	0	2.04	0
Kazakhstan	2007	No regulation	Not reported	Not reported	8.29	0.01	0	0.33	0
Kazakhstan	2008	No regulation	Not reported	Not reported	8.99	0.01	0	0.39	0
Kazakhstan	2009	No regulation	Not reported	Not reported	8.01	0.01	0	3.44	0
Kazakhstan	2010	No regulation	Not reported	Not reported	30.49	0.02	0	27.74	0
Kazakhstan	2011	No regulation	Not reported	Not reported	16.42	0.03	0	2.46	0
Kazakhstan	2012	No regulation	Not reported	Not reported	76.32	0.01	0	8.01	0
Kazakhstan	2013	No regulation	Not reported	Not reported	15.98	0.02	0	15.84	0
Kazakhstan	2014	No regulation	Not reported	Not reported	3.7	0.01	0	3.46	0
Kazakhstan	2015	No regulation	Not reported	Not reported	0.68	0.01	0	0.68	0
Kazakhstan	2016	No regulation	Not reported	Not reported	Not reported	Not calculated	Not calculated	Not calculated	Not calculated
Kazakhstan	2017	No regulation	Not reported	Not reported	1.12	0.01	0	1.12	0
Kazakhstan	2018	No regulation	Not reported	Not reported	0.68	0.01	0	0.41	0
Kazakhstan	2019	No regulation	Not reported	Not reported	Not reported	Not calculated	Not calculated	Not calculated	Not calculated
Kazakhstan	2020	No regulation	Not reported	Not reported	0.45	Not calculated	Not calculated	Not calculated	Not calculated
Kenya	2007	No regulation	Not reported	Not reported	Not reported	Not calculated	Not calculated	Not calculated	Not calculated
Kenya	2008	No regulation	Not reported	Not reported	4.56	0.02	0	4.37	0
Kenya	2009	No regulation	Not reported	Not reported	0.78	0.01	0	0.78	0
Kenya	2010	No regulation	Not reported	Not reported	46.24	0.01	0	35.91	0
Kenya	2011	No regulation	Not reported	Not reported	2.09	0.01	0	2.09	0
Kenya	2012	No regulation	Not reported	Not reported	4.51	0.01	0	3.67	0
Kenya	2013	No regulation	Not reported	Not reported	0.31	Not calculated	Not calculated	Not calculated	Not calculated
Kenya	2014	No regulation	Not reported	Not reported	3.86	0.01	0	3.43	0
Kenya	2015	No regulation	Not reported	Not reported	1.11	0.02	0	1.11	0
Kenya	2016	No regulation	Not reported	Not reported	1.49	0.02	0	1.49	0
Kenya	2017	No regulation	78.63	407.37	0.7	0.01	0.14	0.7	78.63
Kenya	2018	No regulation	128.03	464.97	10.1	0.01	0.18	10.1	128.03
Kenya	2019	No regulation	219.57	417.43	1.45	0.01	0.15	1.45	219.57
Kenya	2020	No regulation	21.81	58.19	10.04	0.01	0.05	0.35	21.81
Kiribati	2007	No regulation	Not reported	Not reported	Not reported	Not calculated	Not calculated	Not calculated	Not calculated
Kiribati	2008	No regulation	Not reported	Not reported	Not reported	Not calculated	Not calculated	Not calculated	Not calculated
Kiribati	2009	No regulation	Not reported	Not reported	Not reported	Not calculated	Not calculated	Not calculated	Not calculated
Kiribati	2010	No regulation	Not reported	Not reported	0.43	0.01	0	0.43	0
Kiribati	2011	No regulation	Not reported	48.03	0.18	Not calculated	Not calculated	Not calculated	Not calculated
Kiribati	2012	No regulation	80.66	Not reported	Not reported	0	0.01	0	80.66
Kiribati	2013	No regulation	0.39	80.27	Not reported	0	0.01	0	0.39
Kiribati	2014	No regulation	0.25	7.75	1.19	0.01	0.01	1.19	0.25
Kiribati	2015	Shark sanctuary (not included in analysis)	Not reported	Not reported	Not reported	Not calculated	Not calculated	Not calculated	Not calculated
Kiribati	2016	Shark sanctuary (not included in analysis)	1.58	71.42	0.27	0.01	0.01	0.27	1.58
Kiribati	2017	Shark sanctuary (not included in analysis)	4.75	129.25	Not reported	0	0.01	0	4.75
Kiribati	2018	Shark sanctuary (not included in analysis)	5.31	208.22	Not reported	0	0.01	0	5.31
Kiribati	2019	Shark sanctuary (not included in analysis)	Not reported	4.4	Not reported	Not calculated	Not calculated	Not calculated	Not calculated
Kiribati	2020	Shark sanctuary (not included in analysis)	Not reported	1.79	3.89	0.01	0	3.89	0
Kuwait	2007	No regulation	Not reported	Not reported	10.42	0.02	0	10.42	0
Kuwait	2008	No regulation	Not reported	Not reported	23.07	0.02	0	23.07	0
Kuwait	2009	No regulation	Not reported	Not reported	32.51	0.02	0	32.51	0
Kuwait	2010	No regulation	Not reported	Not reported	24.77	0.04	0	24.16	0
Kuwait	2011	No regulation	Not reported	Not reported	4.54	0.01	0	3.87	0
Kuwait	2012	No regulation	Not reported	Not reported	1.73	Not calculated	Not calculated	Not calculated	Not calculated
Kuwait	2013	No regulation	Not reported	Not reported	18.79	0.02	0	18.26	0
Kuwait	2014	No regulation	Not reported	Not reported	5.02	0.03	0	4.61	0
Kuwait	2015	No regulation	Not reported	Not reported	14.18	0.01	0	13.87	0
Kuwait	2016	No regulation	Not reported	Not reported	10.97	0.02	0	10.97	0
Kuwait	2017	No regulation	Not reported	Not reported	15.83	0.01	0	15.62	0
Kuwait	2018	No regulation	Not reported	Not reported	Not reported	Not calculated	Not calculated	Not calculated	Not calculated
Kuwait	2019	No regulation	Not reported	Not reported	0.12	0.01	0	0.12	0
Kuwait	2020	No regulation	Not reported	Not reported	2.06	0.02	0	1.68	0
Kyrgyzstan	2007	No regulation	Not reported	Not reported	Not reported	Not calculated	Not calculated	Not calculated	Not calculated
Kyrgyzstan	2008	No regulation	Not reported	Not reported	0.58	0.01	0	0.58	0
Kyrgyzstan	2009	No regulation	Not reported	Not reported	Not reported	Not calculated	Not calculated	Not calculated	Not calculated
Kyrgyzstan	2010	No regulation	Not reported	Not reported	0.79	0.01	0	0.48	0
Kyrgyzstan	2011	No regulation	Not reported	Not reported	Not reported	Not calculated	Not calculated	Not calculated	Not calculated
Kyrgyzstan	2012	No regulation	Not reported	Not reported	Not reported	Not calculated	Not calculated	Not calculated	Not calculated
Kyrgyzstan	2013	No regulation	Not reported	Not reported	Not reported	Not calculated	Not calculated	Not calculated	Not calculated
Kyrgyzstan	2014	No regulation	Not reported	Not reported	0.49	0.01	0	0.49	0
Kyrgyzstan	2015	No regulation	Not reported	Not reported	Not reported	Not calculated	Not calculated	Not calculated	Not calculated
Kyrgyzstan	2016	No regulation	Not reported	Not reported	Not reported	Not calculated	Not calculated	Not calculated	Not calculated
Kyrgyzstan	2017	No regulation	Not reported	Not reported	Not reported	Not calculated	Not calculated	Not calculated	Not calculated
Kyrgyzstan	2018	No regulation	Not reported	Not reported	Not reported	Not calculated	Not calculated	Not calculated	Not calculated
Kyrgyzstan	2019	No regulation	Not reported	Not reported	Not reported	Not calculated	Not calculated	Not calculated	Not calculated
Kyrgyzstan	2020	No regulation	Not reported	Not reported	Not reported	Not calculated	Not calculated	Not calculated	Not calculated
Laos	2007	No regulation	Not reported	Not reported	Not reported	Not calculated	Not calculated	Not calculated	Not calculated
Laos	2008	No regulation	Not reported	Not reported	1.03	Not calculated	Not calculated	Not calculated	Not calculated
Laos	2009	No regulation	Not reported	Not reported	Not reported	Not calculated	Not calculated	Not calculated	Not calculated
Laos	2010	No regulation	Not reported	Not reported	Not reported	Not calculated	Not calculated	Not calculated	Not calculated
Laos	2011	No regulation	Not reported	Not reported	0.67	Not calculated	Not calculated	Not calculated	Not calculated
Laos	2012	No regulation	Not reported	Not reported	Not reported	Not calculated	Not calculated	Not calculated	Not calculated
Laos	2013	No regulation	Not reported	Not reported	Not reported	Not calculated	Not calculated	Not calculated	Not calculated
Laos	2014	No regulation	Not reported	Not reported	0.16	Not calculated	Not calculated	Not calculated	Not calculated
Laos	2015	No regulation	Not reported	Not reported	0.4	Not calculated	Not calculated	Not calculated	Not calculated
Laos	2016	No regulation	Not reported	Not reported	0.42	Not calculated	Not calculated	Not calculated	Not calculated
Laos	2017	No regulation	Not reported	Not reported	4.68	Not calculated	Not calculated	Not calculated	Not calculated
Laos	2018	No regulation	Not reported	Not reported	Not reported	Not calculated	Not calculated	Not calculated	Not calculated
Laos	2019	No regulation	Not reported	Not reported	0.36	Not calculated	Not calculated	Not calculated	Not calculated
Laos	2020	No regulation	Not reported	Not reported	Not reported	Not calculated	Not calculated	Not calculated	Not calculated
Latvia	2007	No regulation	Not reported	Not reported	63.48	0.06	0	42.13	0
Latvia	2008	No regulation	Not reported	Not reported	42.65	0.05	0	19.69	0
Latvia	2009	No regulation	Not reported	Not reported	23.12	0.04	0	10.09	0
Latvia	2010	No regulation	Not reported	Not reported	55.6	0.04	0	15.07	0
Latvia	2011	No regulation	Not reported	Not reported	167.14	0.04	0	128.99	0
Latvia	2012	No regulation	Not reported	Not reported	157.88	0.05	0	93.07	0
Latvia	2013	Fins naturally attached	Not reported	Not reported	165.93	0.06	0	129.79	0
Latvia	2014	Fins naturally attached	Not reported	Not reported	378.69	0.04	0	255.81	0
Latvia	2015	Fins naturally attached	Not reported	Not reported	84.61	0.04	0	46.53	0
Latvia	2016	Fins naturally attached	Not reported	Not reported	70.45	0.04	0	58.61	0
Latvia	2017	Fins naturally attached	Not reported	Not reported	39.82	0.03	0	32.08	0
Latvia	2018	Fins naturally attached	Not reported	Not reported	20.04	0.02	0	11.66	0
Latvia	2019	Fins naturally attached	Not reported	Not reported	22.89	0.03	0	12.43	0
Latvia	2020	Fins naturally attached	Not reported	Not reported	53.64	0.03	0	44.15	0
Lebanon	2007	No regulation	Not reported	Not reported	3.26	0.03	0	3.08	0
Lebanon	2008	No regulation	Not reported	Not reported	6.6	0.04	0	6.08	0
Lebanon	2009	No regulation	Not reported	Not reported	4.4	0.04	0	4.16	0
Lebanon	2010	No regulation	Not reported	Not reported	11.95	0.03	0	11.68	0
Lebanon	2011	No regulation	Not reported	Not reported	23.81	0.03	0	23.23	0
Lebanon	2012	No regulation	Not reported	Not reported	5.02	0.03	0	5.02	0
Lebanon	2013	No regulation	Not reported	Not reported	10.32	0.03	0	10.32	0
Lebanon	2014	No regulation	Not reported	Not reported	5.69	0.03	0	5.69	0
Lebanon	2015	No regulation	Not reported	12	16.85	0.03	0	16.85	0
Lebanon	2016	No regulation	Not reported	Not reported	15.18	0.03	0	15.18	0
Lebanon	2017	No regulation	Not reported	Not reported	13.18	0.06	0	13.18	0
Lebanon	2018	No regulation	Not reported	Not reported	128.8	0.03	0	97.1	0
Lebanon	2019	No regulation	Not reported	Not reported	48.27	0.04	0	48.27	0
Lebanon	2020	No regulation	Not reported	Not reported	11.09	0.02	0	11.09	0
Lesotho	2007	No regulation	Not reported	Not reported	Not reported	Not calculated	Not calculated	Not calculated	Not calculated
Lesotho	2008	No regulation	Not reported	Not reported	Not reported	Not calculated	Not calculated	Not calculated	Not calculated
Lesotho	2009	No regulation	Not reported	Not reported	Not reported	Not calculated	Not calculated	Not calculated	Not calculated
Lesotho	2010	No regulation	Not reported	Not reported	11.06	0.01	0	11.06	0
Lesotho	2011	No regulation	Not reported	Not reported	24.39	0.01	0	24.39	0
Lesotho	2012	No regulation	Not reported	Not reported	9.31	0.01	0	8.52	0
Lesotho	2013	No regulation	Not reported	Not reported	35.75	0.01	0	35.75	0
Lesotho	2014	No regulation	Not reported	Not reported	5.52	0.01	0	5.52	0
Lesotho	2015	No regulation	Not reported	Not reported	7.35	0.01	0	7.35	0
Lesotho	2016	No regulation	Not reported	Not reported	7.19	0.01	0	7.19	0
Lesotho	2017	No regulation	Not reported	Not reported	25.76	0.01	0	25.76	0
Lesotho	2018	No regulation	Not reported	Not reported	28.31	0.01	0	28.31	0
Lesotho	2019	No regulation	Not reported	Not reported	17	0.01	0	17	0
Lesotho	2020	No regulation	Not reported	Not reported	3.16	0.01	0	3.16	0
Liberia	2007	No regulation	Not reported	332	0.39	0.01	0	0.39	0
Liberia	2008	No regulation	Not reported	Not reported	Not reported	Not calculated	Not calculated	Not calculated	Not calculated
Liberia	2009	No regulation	Not reported	100	Not reported	Not calculated	Not calculated	Not calculated	Not calculated
Liberia	2010	No regulation	0.33	99.67	1.48	0.01	0.01	1.48	0.33
Liberia	2011	No regulation	Not reported	110	Not reported	Not calculated	Not calculated	Not calculated	Not calculated
Liberia	2012	No regulation	2.87	107.13	0.14	0.01	0.01	0.14	2.87
Liberia	2013	No regulation	0.69	119.31	0.45	0	0.01	0	0.69
Liberia	2014	No regulation	Not reported	120	Not reported	Not calculated	Not calculated	Not calculated	Not calculated
Liberia	2015	No regulation	Not reported	120	Not reported	Not calculated	Not calculated	Not calculated	Not calculated
Liberia	2016	No regulation	0.58	119.42	6.39	0.01	0.01	5.47	0.58
Liberia	2017	No regulation	Not reported	496	4.04	0.02	0	4.04	0
Liberia	2018	No regulation	Not reported	131	32.39	0.02	0	32.39	0
Liberia	2019	Finning regulation unspecified	18.12	500.88	0.98	0.01	0.01	0.98	18.12
Liberia	2020	Finning regulation unspecified	Not reported	636	8.8	0.02	0	8.8	0
Libya	2007	No regulation	Not reported	Not reported	8.04	0.02	0	8.04	0
Libya	2008	No regulation	Not reported	Not reported	38.08	0.01	0	37	0
Libya	2009	No regulation	29.23	8781.77	114.94	0.02	0.01	110.43	29.23
Libya	2010	No regulation	1.91	8473.09	179.37	0.02	0.01	169.13	1.91
Libya	2011	No regulation	40.04	5079.96	76.57	0.02	0.01	74.55	40.04
Libya	2012	No regulation	11.83	5918.17	341.13	0.04	0.01	312.2	11.83
Libya	2013	No regulation	44	5886	128.81	0.04	0.01	128.61	44
Libya	2014	No regulation	61.91	4022.09	21.5	0.03	0.01	21.32	61.91
Libya	2015	No regulation	110.72	4039.28	71.39	0.02	0.03	67.91	110.72
Libya	2016	No regulation	360.7	4164.3	66.6	0.01	0.03	62.41	360.7
Libya	2017	No regulation	423.98	4196.02	9.89	0.01	0.02	9.89	423.98
Libya	2018	No regulation	300.78	4329.22	71.32	0.01	0.02	62.41	300.78
Libya	2019	No regulation	43.18	4582.82	65.45	0.01	0.03	57.5	43.18
Libya	2020	No regulation	41.88	4584.47	68.84	0.01	0.01	60.86	41.88
Lithuania	2007	No regulation	0.41	4.59	706.55	0.08	0.01	589.19	0.41
Lithuania	2008	No regulation	Not reported	Not reported	743.3	0.08	0	682.87	0
Lithuania	2009	No regulation	Not reported	Not reported	1073.39	0.09	0	1040.62	0
Lithuania	2010	No regulation	Not reported	Not reported	814.14	0.07	0	791.99	0
Lithuania	2011	No regulation	Not reported	Not reported	1371.56	0.06	0	1347.82	0
Lithuania	2012	No regulation	Not reported	1	1729.38	0.07	0	1691.5	0
Lithuania	2013	Fins naturally attached	Not reported	Not reported	1798.84	0.06	0	1667.22	0
Lithuania	2014	Fins naturally attached	Not reported	Not reported	756.55	0.09	0	653.83	0
Lithuania	2015	Fins naturally attached	Not reported	Not reported	468.78	0.07	0	404.59	0
Lithuania	2016	Fins naturally attached	Not reported	Not reported	205.46	0.07	0	117.02	0
Lithuania	2017	Fins naturally attached	Not reported	Not reported	249.51	0.06	0	148.05	0
Lithuania	2018	Fins naturally attached	Not reported	Not reported	207.65	0.07	0	102.64	0
Lithuania	2019	Fins naturally attached	Not reported	Not reported	240.67	0.06	0	104.1	0
Lithuania	2020	Fins naturally attached	Not reported	Not reported	278.62	0.06	0	108.55	0
Madagascar	2007	No regulation	Not reported	Not reported	Not reported	Not calculated	Not calculated	Not calculated	Not calculated
Madagascar	2008	No regulation	Not reported	Not reported	Not reported	Not calculated	Not calculated	Not calculated	Not calculated
Madagascar	2009	No regulation	Not reported	Not reported	Not reported	Not calculated	Not calculated	Not calculated	Not calculated
Madagascar	2010	No regulation	Not reported	Not reported	Not reported	Not calculated	Not calculated	Not calculated	Not calculated
Madagascar	2011	No regulation	Not reported	Not reported	Not reported	Not calculated	Not calculated	Not calculated	Not calculated
Madagascar	2012	No regulation	Not reported	Not reported	Not reported	Not calculated	Not calculated	Not calculated	Not calculated
Madagascar	2013	No regulation	Not reported	35	Not reported	Not calculated	Not calculated	Not calculated	Not calculated
Madagascar	2014	No regulation	0.38	44.62	3.74	0	0.01	0	0.38
Madagascar	2015	No regulation	0.16	38.84	Not reported	0	0.01	0	0.16
Madagascar	2016	No regulation	Not reported	36	Not reported	Not calculated	Not calculated	Not calculated	Not calculated
Madagascar	2017	No regulation	0.2	23.8	0.8	0.01	0.01	0.8	0.2
Madagascar	2018	No regulation	0.78	16.22	2.6	0.01	0.02	2.6	0.78
Madagascar	2019	No regulation	3.3	21.7	Not reported	0	0.01	0	3.3
Madagascar	2020	No regulation	1.74	15.64	Not reported	0	0.01	0	1.74
Malawi	2007	No regulation	Not reported	Not reported	0.31	Not calculated	Not calculated	Not calculated	Not calculated
Malawi	2008	No regulation	Not reported	Not reported	3.03	Not calculated	Not calculated	Not calculated	Not calculated
Malawi	2009	No regulation	Not reported	Not reported	1.63	0.01	0	0.28	0
Malawi	2010	No regulation	Not reported	Not reported	Not reported	Not calculated	Not calculated	Not calculated	Not calculated
Malawi	2011	No regulation	Not reported	Not reported	2.92	0.01	0	2.92	0
Malawi	2012	No regulation	Not reported	Not reported	Not reported	Not calculated	Not calculated	Not calculated	Not calculated
Malawi	2013	No regulation	Not reported	Not reported	2.27	0.01	0	1.88	0
Malawi	2014	No regulation	Not reported	Not reported	Not reported	Not calculated	Not calculated	Not calculated	Not calculated
Malawi	2015	No regulation	Not reported	Not reported	4	0.01	0	4	0
Malawi	2016	No regulation	Not reported	Not reported	Not reported	Not calculated	Not calculated	Not calculated	Not calculated
Malawi	2017	No regulation	Not reported	Not reported	Not reported	Not calculated	Not calculated	Not calculated	Not calculated
Malawi	2018	No regulation	Not reported	Not reported	Not reported	Not calculated	Not calculated	Not calculated	Not calculated
Malawi	2019	No regulation	Not reported	Not reported	2.22	0.01	0	2.22	0
Malawi	2020	No regulation	Not reported	Not reported	1.37	0.01	0	1.37	0
Malaysia	2007	No regulation	Not reported	Not reported	75.44	0.05	0	70.74	0
Malaysia	2008	No regulation	Not reported	Not reported	99.67	0.06	0	81.67	0
Malaysia	2009	No regulation	Not reported	Not reported	384.45	0.07	0	347.7	0
Malaysia	2010	No regulation	20.89	81.11	407.8	0.06	0.06	312.42	20.89
Malaysia	2011	No regulation	Not reported	Not reported	419.21	0.07	0	403.63	0
Malaysia	2012	No regulation	Not reported	Not reported	763.86	0.09	0	657.62	0
Malaysia	2013	No regulation	Not reported	Not reported	597.25	0.08	0	545.11	0
Malaysia	2014	Finning regulation unspecified	Not reported	Not reported	715.03	0.07	0	682.61	0
Malaysia	2015	Finning regulation unspecified	Not reported	Not reported	480.29	0.08	0	470.57	0
Malaysia	2016	Finning regulation unspecified	1.24	3.76	262.7	0.07	0.02	254.56	1.24
Malaysia	2017	Finning regulation unspecified	Not reported	Not reported	295.73	0.07	0	244.69	0
Malaysia	2018	Finning regulation unspecified	0.69	4.31	300.65	0.07	0.01	157	0.69
Malaysia	2019	Finning regulation unspecified	0.16	2.84	170.53	0.08	0.01	154.02	0.16
Malaysia	2020	Finning regulation unspecified	Not reported	1.51	185.64	0.07	0	135.17	0
Maldives	2007	No regulation	Not reported	Not reported	Not reported	Not calculated	Not calculated	Not calculated	Not calculated
Maldives	2008	No regulation	Not reported	Not reported	0.33	0.01	0	0.33	0
Maldives	2009	No regulation	Not reported	Not reported	1.32	0.01	0	1.32	0
Maldives	2010	Shark sanctuary (not included in analysis)	Not reported	Not reported	0.98	0.01	0	0.7	0
Maldives	2011	Shark sanctuary (not included in analysis)	Not reported	Not reported	0.85	0.01	0	0.85	0
Maldives	2012	Shark sanctuary (not included in analysis)	Not reported	Not reported	Not reported	Not calculated	Not calculated	Not calculated	Not calculated
Maldives	2013	Shark sanctuary (not included in analysis)	0.51	18.49	0.36	0.01	0.01	0.36	0.51
Maldives	2014	Shark sanctuary (not included in analysis)	19	Not reported	1.14	0.01	0.01	1.14	19
Maldives	2015	Shark sanctuary (not included in analysis)	5	Not reported	0.73	0.01	0.01	0.73	5
Maldives	2016	Shark sanctuary (not included in analysis)	Not reported	Not reported	1.34	0.01	0	1.34	0
Maldives	2017	Shark sanctuary (not included in analysis)	Not reported	Not reported	1.11	0.01	0	1.11	0
Maldives	2018	Shark sanctuary (not included in analysis)	Not reported	Not reported	1.05	0.01	0	1.05	0
Maldives	2019	Shark sanctuary (not included in analysis)	Not reported	Not reported	2.9	0.02	0	2.9	0
Maldives	2020	Shark sanctuary (not included in analysis)	Not reported	Not reported	Not reported	Not calculated	Not calculated	Not calculated	Not calculated
Mali	2007	No regulation	Not reported	Not reported	3.46	0.01	0	3.46	0
Mali	2008	No regulation	Not reported	Not reported	1.11	0.01	0	1.11	0
Mali	2009	No regulation	Not reported	Not reported	6.76	0.01	0	6.22	0
Mali	2010	No regulation	Not reported	Not reported	4.77	0.01	0	4.77	0
Mali	2011	No regulation	Not reported	Not reported	7.49	0.01	0	7.49	0
Mali	2012	No regulation	Not reported	Not reported	515.14	0.01	0	461.06	0
Mali	2013	No regulation	Not reported	Not reported	97.04	0.01	0	97.04	0
Mali	2014	No regulation	Not reported	Not reported	0.23	0.01	0	0.23	0
Mali	2015	No regulation	Not reported	Not reported	570.33	0.01	0	570.33	0
Mali	2016	No regulation	Not reported	Not reported	35.95	0.01	0	35.49	0
Mali	2017	No regulation	Not reported	Not reported	450.76	0.02	0	435.09	0
Mali	2018	No regulation	Not reported	Not reported	409.3	0.02	0	406	0
Mali	2019	No regulation	Not reported	Not reported	1662.47	0.01	0	1658.58	0
Mali	2020	No regulation	Not reported	Not reported	506.12	0.01	0	505.16	0
Malta	2007	No regulation	3.16	29.84	126.8	0.04	0.02	90.76	3.16
Malta	2008	No regulation	4.87	31.13	77.98	0.03	0.01	57.33	4.87
Malta	2009	No regulation	2.32	25.68	169.24	0.03	0.01	148.55	2.32
Malta	2010	No regulation	5.63	28.37	55.76	0.04	0.02	44.09	5.63
Malta	2011	No regulation	6.35	21.65	64.88	0.03	0.02	46.7	6.35
Malta	2012	No regulation	18.66	53.34	91.9	0.03	0.04	58.03	18.66
Malta	2013	Fins naturally attached	7.42	26.58	47.64	0.04	0.03	29.46	7.42
Malta	2014	Fins naturally attached	10.25	41.75	46.53	0.03	0.04	35.22	10.25
Malta	2015	Fins naturally attached	7.62	36.38	157.18	0.04	0.02	131.08	7.62
Malta	2016	Fins naturally attached	14.69	34.3	102.96	0.04	0.02	84.86	14.69
Malta	2017	Fins naturally attached	17.74	33.25	91.69	0.03	0.02	59.02	17.74
Malta	2018	Fins naturally attached	8.44	39.56	233.31	0.04	0.01	205.61	8.44
Malta	2019	Fins naturally attached	10.79	34.93	76.19	0.04	0.03	51.45	10.79
Malta	2020	Fins naturally attached	9.45	35.6	22.29	0.04	0.01	15.77	9.45
Marshall Islands	2007	No regulation	Not reported	Not reported	Not reported	Not calculated	Not calculated	Not calculated	Not calculated
Marshall Islands	2008	No regulation	Not reported	Not reported	Not reported	Not calculated	Not calculated	Not calculated	Not calculated
Marshall Islands	2009	No regulation	89.4	Not reported	Not reported	0	0.01	0	89.4
Marshall Islands	2010	No regulation	42.76	25.77	Not reported	0	0.01	0	42.76
Marshall Islands	2011	Shark sanctuary (not included in analysis)	63.45	Not reported	Not reported	0	0.01	0	63.45
Marshall Islands	2012	Shark sanctuary (not included in analysis)	78.88	17.12	Not reported	0	0.02	0	78.88
Marshall Islands	2013	Shark sanctuary (not included in analysis)	25.18	0.82	Not reported	0	0.01	0	25.18
Marshall Islands	2014	Shark sanctuary (not included in analysis)	Not reported	Not reported	Not reported	Not calculated	Not calculated	Not calculated	Not calculated
Marshall Islands	2015	Shark sanctuary (not included in analysis)	Not reported	Not reported	Not reported	Not calculated	Not calculated	Not calculated	Not calculated
Marshall Islands	2016	Shark sanctuary (not included in analysis)	46	Not reported	Not reported	0	0.01	0	46
Marshall Islands	2017	Shark sanctuary (not included in analysis)	94	Not reported	Not reported	0	0.01	0	94
Marshall Islands	2018	Shark sanctuary (not included in analysis)	92.19	Not reported	0.15	0.01	0.01	0.15	92.19
Marshall Islands	2019	Shark sanctuary (not included in analysis)	254.81	Not reported	1.35	0.01	0.01	1.35	254.81
Marshall Islands	2020	Shark sanctuary (not included in analysis)	8.81	38.8	1.46	0.01	0.03	1.46	8.81
Mauritania	2007	No regulation	Not reported	Not reported	Not reported	Not calculated	Not calculated	Not calculated	Not calculated
Mauritania	2008	No regulation	Not reported	Not reported	0.48	0.01	0	0.48	0
Mauritania	2009	No regulation	Not reported	Not reported	Not reported	Not calculated	Not calculated	Not calculated	Not calculated
Mauritania	2010	No regulation	1029.86	3.12	Not reported	0	0.05	0	1029.86
Mauritania	2011	No regulation	1108	2	4.04	0	0.06	0	1108
Mauritania	2012	No regulation	1627.47	2.52	0.72	0.01	0.08	0.49	1627.47
Mauritania	2013	No regulation	1096.24	2.76	Not reported	0	0.06	0	1096.24
Mauritania	2014	No regulation	1276.38	2.62	Not reported	0	0.06	0	1276.38
Mauritania	2015	No regulation	1916.72	2.28	0.22	0.01	0.09	0.22	1916.72
Mauritania	2016	No regulation	1273.88	6.12	Not reported	0	0.16	0	1273.88
Mauritania	2017	No regulation	7217.86	88.14	1.98	0.01	0.14	1.98	7217.86
Mauritania	2018	No regulation	2212.83	2576.24	Not reported	0	0.08	0	2212.83
Mauritania	2019	No regulation	9890.45	432.55	0.33	0.01	0.18	0.33	9890.45
Mauritania	2020	No regulation	5004.82	4695.18	Not reported	0	0.12	0	5004.82
Mauritius	2007	No regulation	Not reported	Not reported	6.22	Not calculated	Not calculated	Not calculated	Not calculated
Mauritius	2008	No regulation	Not reported	Not reported	84.35	0.05	0	67.56	0
Mauritius	2009	No regulation	Not reported	Not reported	355.99	0.05	0	330.48	0
Mauritius	2010	No regulation	Not reported	Not reported	88.08	0.08	0	49.28	0
Mauritius	2011	No regulation	Not reported	Not reported	81.62	0.06	0	43.6	0
Mauritius	2012	No regulation	Not reported	Not reported	78.01	0.08	0	59.8	0
Mauritius	2013	No regulation	Not reported	Not reported	52.62	0.07	0	44.63	0
Mauritius	2014	No regulation	Not reported	Not reported	90.17	0.06	0	48.09	0
Mauritius	2015	No regulation	Not reported	Not reported	41.66	0.04	0	39.58	0
Mauritius	2016	No regulation	Not reported	Not reported	75.94	0.07	0	75.26	0
Mauritius	2017	No regulation	Not reported	Not reported	58.45	0.07	0	57.36	0
Mauritius	2018	No regulation	Not reported	Not reported	82.39	0.06	0	81.29	0
Mauritius	2019	No regulation	Not reported	Not reported	15.64	0.06	0	15.64	0
Mauritius	2020	No regulation	Not reported	Not reported	45.28	0.03	0	15.22	0
Mexico	2007	Finning regulation unspecified	575	8887	977.46	0.06	0.04	722.69	575
Mexico	2008	Finning regulation unspecified	860.42	7997.58	1423.22	0.08	0.07	1187.36	860.42
Mexico	2009	Finning regulation unspecified	720.99	9549.01	896.31	0.07	0.1	711.05	720.99
Mexico	2010	Finning regulation unspecified	608.19	9598.81	945.41	0.07	0.12	747.09	608.19
Mexico	2011	Finning regulation unspecified	413.51	8903.49	968.42	0.08	0.13	689.99	413.51
Mexico	2012	Finning regulation unspecified	306.9	9795.1	1410.89	0.06	0.15	1180.14	306.9
Mexico	2013	Finning regulation unspecified	437.55	7526.45	1465.58	0.06	0.17	1241.33	437.55
Mexico	2014	Finning regulation unspecified	697.73	11940.27	526.06	0.05	0.15	373.37	697.73
Mexico	2015	Finning regulation unspecified	1174.62	12758.38	563.56	0.06	0.12	491.97	1174.62
Mexico	2016	Finning regulation unspecified	589.29	16712.71	561.05	0.06	0.15	532.72	589.29
Mexico	2017	Finning regulation unspecified	621.77	14843.23	694.63	0.06	0.12	625.46	621.77
Mexico	2018	Finning regulation unspecified	807.75	18572.25	655.72	0.05	0.14	574.45	807.75
Mexico	2019	Finning regulation unspecified	574.93	13308.07	507.31	0.06	0.14	369.48	574.93
Mexico	2020	Finning regulation unspecified	511.02	12733.36	764.53	0.04	0.13	634.42	511.02
Micronesia (Federated States of)	2007	No regulation	Not reported	Not reported	Not reported	Not calculated	Not calculated	Not calculated	Not calculated
Micronesia (Federated States of)	2008	No regulation	Not reported	Not reported	0.31	0.01	0	0.31	0
Micronesia (Federated States of)	2009	No regulation	Not reported	Not reported	Not reported	Not calculated	Not calculated	Not calculated	Not calculated
Micronesia (Federated States of)	2010	No regulation	Not reported	Not reported	Not reported	Not calculated	Not calculated	Not calculated	Not calculated
Micronesia (Federated States of)	2011	No regulation	254.76	1258.31	7.3	0.01	0.03	7.3	254.76
Micronesia (Federated States of)	2012	No regulation	105.16	973.46	8.98	0.01	0.03	8.98	105.16
Micronesia (Federated States of)	2013	No regulation	9.48	1224.62	0.26	0.01	0.01	0.26	9.48
Micronesia (Federated States of)	2014	No regulation	Not reported	Not reported	3.34	0.01	0	2.86	0
Micronesia (Federated States of)	2015	Shark sanctuary (not included in analysis)	Not reported	Not reported	Not reported	Not calculated	Not calculated	Not calculated	Not calculated
Micronesia (Federated States of)	2016	Shark sanctuary (not included in analysis)	0.78	70.22	Not reported	0	0.01	0	0.78
Micronesia (Federated States of)	2017	Shark sanctuary (not included in analysis)	10.21	507.79	0.24	0.01	0.01	0.24	10.21
Micronesia (Federated States of)	2018	Shark sanctuary (not included in analysis)	5.5	169.15	0.32	0.01	0.01	0.32	5.5
Micronesia (Federated States of)	2019	Shark sanctuary (not included in analysis)	6.07	504.44	0.29	0.01	0.01	0.29	6.07
Micronesia (Federated States of)	2020	Shark sanctuary (not included in analysis)	0.35	185.52	0.22	0.01	0.01	0.22	0.35
Moldova	2007	No regulation	Not reported	Not reported	22.77	0.03	0	18.83	0
Moldova	2008	No regulation	Not reported	Not reported	37.03	0.04	0	29.39	0
Moldova	2009	No regulation	Not reported	Not reported	33.43	0.03	0	29.97	0
Moldova	2010	No regulation	Not reported	Not reported	28.12	0.03	0	27.24	0
Moldova	2011	No regulation	Not reported	Not reported	19.82	0.02	0	18.75	0
Moldova	2012	No regulation	Not reported	Not reported	21.03	0.03	0	14.48	0
Moldova	2013	No regulation	Not reported	Not reported	21.29	0.04	0	18.05	0
Moldova	2014	No regulation	Not reported	Not reported	12.03	0.03	0	8.2	0
Moldova	2015	No regulation	Not reported	Not reported	24.44	0.04	0	6.99	0
Moldova	2016	No regulation	Not reported	Not reported	90.23	0.04	0	29.11	0
Moldova	2017	No regulation	Not reported	Not reported	14.97	0.03	0	6.6	0
Moldova	2018	No regulation	Not reported	Not reported	26.54	0.02	0	22.76	0
Moldova	2019	No regulation	Not reported	Not reported	13.99	0.03	0	13.31	0
Moldova	2020	No regulation	Not reported	Not reported	17.98	0.03	0	17.2	0
Mongolia	2007	No regulation	Not reported	Not reported	Not reported	Not calculated	Not calculated	Not calculated	Not calculated
Mongolia	2008	No regulation	Not reported	Not reported	Not reported	Not calculated	Not calculated	Not calculated	Not calculated
Mongolia	2009	No regulation	Not reported	Not reported	Not reported	Not calculated	Not calculated	Not calculated	Not calculated
Mongolia	2010	No regulation	Not reported	Not reported	Not reported	Not calculated	Not calculated	Not calculated	Not calculated
Mongolia	2011	No regulation	Not reported	Not reported	0.83	0.01	0	0.83	0
Mongolia	2012	No regulation	Not reported	Not reported	Not reported	Not calculated	Not calculated	Not calculated	Not calculated
Mongolia	2013	No regulation	Not reported	Not reported	5.45	0.01	0	5.45	0
Mongolia	2014	No regulation	Not reported	Not reported	Not reported	Not calculated	Not calculated	Not calculated	Not calculated
Mongolia	2015	No regulation	Not reported	Not reported	Not reported	Not calculated	Not calculated	Not calculated	Not calculated
Mongolia	2016	No regulation	Not reported	Not reported	Not reported	Not calculated	Not calculated	Not calculated	Not calculated
Mongolia	2017	No regulation	Not reported	Not reported	Not reported	Not calculated	Not calculated	Not calculated	Not calculated
Mongolia	2018	No regulation	Not reported	Not reported	Not reported	Not calculated	Not calculated	Not calculated	Not calculated
Mongolia	2019	No regulation	Not reported	Not reported	Not reported	Not calculated	Not calculated	Not calculated	Not calculated
Mongolia	2020	No regulation	Not reported	Not reported	Not reported	Not calculated	Not calculated	Not calculated	Not calculated
Montenegro	2007	No regulation	Not reported	13	3.02	0.02	0	2.88	0
Montenegro	2008	No regulation	Not reported	17	73.4	0.02	0	73.4	0
Montenegro	2009	No regulation	Not reported	10	44.52	0.01	0	44.52	0
Montenegro	2010	No regulation	Not reported	14	39.8	0.02	0	39.8	0
Montenegro	2011	No regulation	Not reported	14	30.39	0.01	0	30.25	0
Montenegro	2012	No regulation	0.7	12.3	10.4	0.01	0.01	6.15	0.7
Montenegro	2013	No regulation	1.65	12.35	18.86	0.01	0.01	15.6	1.65
Montenegro	2014	No regulation	0.41	14.59	7.2	0.01	0.01	5.38	0.41
Montenegro	2015	No regulation	Not reported	15	5.98	0.02	0	5.66	0
Montenegro	2016	No regulation	Not reported	15	4.8	0.02	0	4.47	0
Montenegro	2017	No regulation	Not reported	7	9.08	0.02	0	7.55	0
Montenegro	2018	No regulation	Not reported	6	17.05	0.04	0	16.57	0
Montenegro	2019	No regulation	Not reported	4	10.16	0.02	0	9.88	0
Montenegro	2020	No regulation	Not reported	3.49	4.55	0.02	0	4.55	0
Montserrat	2007	No regulation	Not reported	Not reported	Not reported	Not calculated	Not calculated	Not calculated	Not calculated
Montserrat	2008	No regulation	Not reported	Not reported	Not reported	Not calculated	Not calculated	Not calculated	Not calculated
Montserrat	2009	No regulation	Not reported	Not reported	0.21	0.01	0	0.21	0
Montserrat	2010	No regulation	Not reported	Not reported	Not reported	Not calculated	Not calculated	Not calculated	Not calculated
Montserrat	2011	No regulation	Not reported	Not reported	Not reported	Not calculated	Not calculated	Not calculated	Not calculated
Montserrat	2012	No regulation	Not reported	Not reported	Not reported	Not calculated	Not calculated	Not calculated	Not calculated
Montserrat	2013	No regulation	Not reported	Not reported	Not reported	Not calculated	Not calculated	Not calculated	Not calculated
Montserrat	2014	No regulation	Not reported	Not reported	Not reported	Not calculated	Not calculated	Not calculated	Not calculated
Montserrat	2015	No regulation	Not reported	Not reported	Not reported	Not calculated	Not calculated	Not calculated	Not calculated
Montserrat	2016	No regulation	Not reported	Not reported	Not reported	Not calculated	Not calculated	Not calculated	Not calculated
Montserrat	2017	No regulation	Not reported	Not reported	Not reported	Not calculated	Not calculated	Not calculated	Not calculated
Montserrat	2018	No regulation	Not reported	Not reported	Not reported	Not calculated	Not calculated	Not calculated	Not calculated
Montserrat	2019	No regulation	Not reported	Not reported	Not reported	Not calculated	Not calculated	Not calculated	Not calculated
Montserrat	2020	No regulation	Not reported	Not reported	Not reported	Not calculated	Not calculated	Not calculated	Not calculated
Morocco	2007	No regulation	Not reported	Not reported	20.97	0.03	0	11.25	0
Morocco	2008	No regulation	Not reported	Not reported	44.13	0.02	0	22.08	0
Morocco	2009	No regulation	Not reported	Not reported	34.8	0.02	0	33.96	0
Morocco	2010	No regulation	Not reported	Not reported	92.11	0.01	0	86.21	0
Morocco	2011	No regulation	495.4	210.6	491.75	0.02	0.03	452.34	495.4
Morocco	2012	No regulation	311.21	284.79	913.3	0.02	0.03	870.06	311.21
Morocco	2013	No regulation	439.34	443.66	481.34	0.03	0.07	449.41	439.34
Morocco	2014	No regulation	274.69	578.31	148.49	0.03	0.04	133.17	274.69
Morocco	2015	No regulation	227.96	945.04	444.3	0.05	0.07	410.66	227.96
Morocco	2016	No regulation	261.89	987.11	906.22	0.05	0.08	812.59	261.89
Morocco	2017	No regulation	304.25	486.75	833.38	0.06	0.09	706.09	304.25
Morocco	2018	No regulation	35.9	70.1	1569.32	0.04	0.04	1335.75	35.9
Morocco	2019	No regulation	28.66	53.04	1512.74	0.04	0.03	1250.37	28.66
Morocco	2020	No regulation	33.69	29.66	3322.67	0.03	0.03	2904.02	33.69
Mozambique	2007	No regulation	Not reported	Not reported	2.05	0.01	0	1.06	0
Mozambique	2008	No regulation	Not reported	Not reported	5.71	0.01	0	0.69	0
Mozambique	2009	No regulation	Not reported	Not reported	13.69	0.01	0	5.52	0
Mozambique	2010	No regulation	91.07	143.93	10.8	0.01	0.02	7.01	91.07
Mozambique	2011	No regulation	141.28	74.72	7.18	0.01	0.02	6.94	141.28
Mozambique	2012	No regulation	113.68	102.32	4510.53	0.03	0.02	4497.74	113.68
Mozambique	2013	No regulation	Not reported	Not reported	11.75	0.03	0	8.93	0
Mozambique	2014	No regulation	7.42	36.58	14.3	0.03	0.03	13.08	7.42
Mozambique	2015	No regulation	1.57	15.43	5.08	0.02	0.01	4.03	1.57
Mozambique	2016	No regulation	143.45	1239.55	2819.89	0.03	0.03	2809.57	143.45
Mozambique	2017	No regulation	272.3	1381.7	13.75	0.01	0.04	4.76	272.3
Mozambique	2018	No regulation	Not reported	Not reported	25.68	0.01	0	5.46	0
Mozambique	2019	No regulation	286.8	3468.2	1.57	0.02	0.06	1.39	286.8
Mozambique	2020	No regulation	349.51	3405.49	4.3	0.02	0.09	4.09	349.51
Myanmar (Burma)	2007	No regulation	Not reported	Not reported	Not reported	Not calculated	Not calculated	Not calculated	Not calculated
Myanmar (Burma)	2008	No regulation	Not reported	Not reported	9.29	0.01	0	2.08	0
Myanmar (Burma)	2009	No regulation	Not reported	Not reported	Not reported	Not calculated	Not calculated	Not calculated	Not calculated
Myanmar (Burma)	2010	No regulation	Not reported	Not reported	2.91	Not calculated	Not calculated	Not calculated	Not calculated
Myanmar (Burma)	2011	No regulation	Not reported	Not reported	Not reported	Not calculated	Not calculated	Not calculated	Not calculated
Myanmar (Burma)	2012	No regulation	Not reported	Not reported	16.99	0.01	0	16.99	0
Myanmar (Burma)	2013	No regulation	Not reported	Not reported	19.51	0.01	0	19.51	0
Myanmar (Burma)	2014	No regulation	Not reported	Not reported	11.51	0.01	0	11.51	0
Myanmar (Burma)	2015	No regulation	Not reported	Not reported	22.85	0.01	0	14.8	0
Myanmar (Burma)	2016	No regulation	Not reported	Not reported	24.59	0.01	0	24.59	0
Myanmar (Burma)	2017	No regulation	Not reported	Not reported	23.12	0.01	0	23.12	0
Myanmar (Burma)	2018	No regulation	Not reported	Not reported	16.38	0.02	0	15.28	0
Myanmar (Burma)	2019	No regulation	Not reported	Not reported	29.73	0.01	0	9.23	0
Myanmar (Burma)	2020	No regulation	Not reported	Not reported	22.86	0.01	0	20.21	0
Namibia	2007	Finning regulation unspecified	5000.64	5.36	516.15	0.05	0.18	470.63	5000.64
Namibia	2008	Finning regulation unspecified	2143.62	8.38	148.54	0.03	0.08	100.75	2143.62
Namibia	2009	Finning regulation unspecified	1498.83	0.17	156.76	0.03	0.08	147.94	1498.83
Namibia	2010	Finning regulation unspecified	2667.51	0.49	92.59	0.03	0.07	54.8	2667.51
Namibia	2011	Finning regulation unspecified	3382.77	0.22	76.2	0.03	0.07	75.97	3382.77
Namibia	2012	Finning regulation unspecified	2066.97	0.03	74.31	0.03	0.07	73.59	2066.97
Namibia	2013	Finning regulation unspecified	1172.67	1.33	77.71	0.03	0.06	71.88	1172.67
Namibia	2014	Finning regulation unspecified	3432.96	1.04	49.3	0.03	0.06	41.91	3432.96
Namibia	2015	Finning regulation unspecified	2808.8	0.2	47.99	0.03	0.05	45.56	2808.8
Namibia	2016	Finning regulation unspecified	3586.75	0.15	54.16	0.03	0.05	52.84	3586.75
Namibia	2017	Finning regulation unspecified	1550.22	0.14	32.17	0.01	0.04	31.17	1550.22
Namibia	2018	Finning regulation unspecified	4270.22	Not reported	24.94	0.02	0.04	24.38	4270.22
Namibia	2019	Finning regulation unspecified	Not reported	Not reported	3.17	0.02	0	3.17	0
Namibia	2020	Finning regulation unspecified	5065.15	Not reported	5.32	0.03	0.09	4.89	5065.15
Nauru	2007	No regulation	Not reported	Not reported	Not reported	Not calculated	Not calculated	Not calculated	Not calculated
Nauru	2008	No regulation	Not reported	Not reported	Not reported	Not calculated	Not calculated	Not calculated	Not calculated
Nauru	2009	No regulation	Not reported	Not reported	Not reported	Not calculated	Not calculated	Not calculated	Not calculated
Nauru	2010	No regulation	Not reported	Not reported	Not reported	Not calculated	Not calculated	Not calculated	Not calculated
Nauru	2011	No regulation	Not reported	Not reported	Not reported	Not calculated	Not calculated	Not calculated	Not calculated
Nauru	2012	No regulation	Not reported	Not reported	Not reported	Not calculated	Not calculated	Not calculated	Not calculated
Nauru	2013	No regulation	Not reported	Not reported	Not reported	Not calculated	Not calculated	Not calculated	Not calculated
Nauru	2014	No regulation	Not reported	Not reported	Not reported	Not calculated	Not calculated	Not calculated	Not calculated
Nauru	2015	No regulation	Not reported	Not reported	Not reported	Not calculated	Not calculated	Not calculated	Not calculated
Nauru	2016	No regulation	Not reported	Not reported	Not reported	Not calculated	Not calculated	Not calculated	Not calculated
Nauru	2017	No regulation	Not reported	Not reported	Not reported	Not calculated	Not calculated	Not calculated	Not calculated
Nauru	2018	No regulation	Not reported	Not reported	Not reported	Not calculated	Not calculated	Not calculated	Not calculated
Nauru	2019	No regulation	Not reported	Not reported	1.08	0.01	0	1.08	0
Nauru	2020	No regulation	Not reported	Not reported	0.86	0.01	0	0.86	0
Nepal	2007	No regulation	Not reported	Not reported	Not reported	Not calculated	Not calculated	Not calculated	Not calculated
Nepal	2008	No regulation	Not reported	Not reported	Not reported	Not calculated	Not calculated	Not calculated	Not calculated
Nepal	2009	No regulation	Not reported	Not reported	Not reported	Not calculated	Not calculated	Not calculated	Not calculated
Nepal	2010	No regulation	Not reported	Not reported	Not reported	Not calculated	Not calculated	Not calculated	Not calculated
Nepal	2011	No regulation	Not reported	Not reported	5.63	Not calculated	Not calculated	Not calculated	Not calculated
Nepal	2012	No regulation	Not reported	Not reported	Not reported	Not calculated	Not calculated	Not calculated	Not calculated
Nepal	2013	No regulation	Not reported	Not reported	Not reported	Not calculated	Not calculated	Not calculated	Not calculated
Nepal	2014	No regulation	Not reported	Not reported	Not reported	Not calculated	Not calculated	Not calculated	Not calculated
Nepal	2015	No regulation	Not reported	Not reported	Not reported	Not calculated	Not calculated	Not calculated	Not calculated
Nepal	2016	No regulation	Not reported	Not reported	Not reported	Not calculated	Not calculated	Not calculated	Not calculated
Nepal	2017	No regulation	Not reported	Not reported	Not reported	Not calculated	Not calculated	Not calculated	Not calculated
Nepal	2018	No regulation	Not reported	Not reported	Not reported	Not calculated	Not calculated	Not calculated	Not calculated
Nepal	2019	No regulation	Not reported	Not reported	Not reported	Not calculated	Not calculated	Not calculated	Not calculated
Nepal	2020	No regulation	Not reported	Not reported	1.11	Not calculated	Not calculated	Not calculated	Not calculated
Netherlands	2007	No regulation	34.66	29.34	2116.89	0.22	0.09	1410.94	34.66
Netherlands	2008	No regulation	28.16	22.84	1414.43	0.21	0.09	859.47	28.16
Netherlands	2009	No regulation	47.15	0.85	1519.16	0.21	0.05	1138.17	47.15
Netherlands	2010	No regulation	20.85	1.15	2800.79	0.21	0.05	2323.71	20.85
Netherlands	2011	No regulation	76.21	2.79	1903.34	0.17	0.06	1481.75	76.21
Netherlands	2012	No regulation	44.03	46.97	1954.35	0.16	0.07	1557.74	44.03
Netherlands	2013	Fins naturally attached	105.3	3.7	1855.55	0.16	0.06	1489.43	105.3
Netherlands	2014	Fins naturally attached	77.83	2.17	1996.05	0.15	0.06	1632.51	77.83
Netherlands	2015	Fins naturally attached	92.75	38.25	2242.89	0.18	0.11	1946.84	92.75
Netherlands	2016	Fins naturally attached	154.19	1.81	2538.8	0.17	0.06	2205.56	154.19
Netherlands	2017	Fins naturally attached	193.49	2.51	2095.24	0.18	0.05	1585.67	193.49
Netherlands	2018	Fins naturally attached	172.21	64.79	2370.27	0.14	0.11	1770.76	172.21
Netherlands	2019	Fins naturally attached	277.17	34.83	2010.08	0.15	0.08	1570.55	277.17
Netherlands	2020	Fins naturally attached	288.68	1.32	1709.43	0.15	0.07	1269.55	288.68
New Zealand	2007	Finning regulation unspecified	6852.77	3653.23	142.8	0.03	0.31	120.3	6852.77
New Zealand	2008	Finning regulation unspecified	6902.33	2406.67	142.53	0.05	0.31	113.15	6902.33
New Zealand	2009	Finning regulation unspecified	5980.56	3630.44	204.63	0.04	0.29	122.69	5980.56
New Zealand	2010	Finning regulation unspecified	7530.63	3175.37	169.21	0.06	0.32	126.81	7530.63
New Zealand	2011	Finning regulation unspecified	7196.82	2251.28	174.86	0.06	0.3	130.15	7196.82
New Zealand	2012	Finning regulation unspecified	12541.41	137.29	118.55	0.06	0.32	105.88	12541.41
New Zealand	2013	Finning regulation unspecified	11020.61	36.58	66.68	0.05	0.34	52	11020.61
New Zealand	2014	Fins naturally attached	11439.7	25.49	131.5	0.04	0.32	54.55	11439.7
New Zealand	2015	Fins naturally attached	11563.51	33.48	35.66	0.03	0.31	16.01	11563.51
New Zealand	2016	Fins naturally attached	10108.46	27.54	19.83	0.03	0.31	16.12	10108.46
New Zealand	2017	Fins naturally attached	12007.83	27.17	15.39	0.01	0.31	15.39	12007.83
New Zealand	2018	Fins naturally attached	11299.22	25.23	28.37	0.04	0.29	27.88	11299.22
New Zealand	2019	Fins naturally attached	9880.39	37.94	35.43	0.02	0.32	35.43	9880.39
New Zealand	2020	Fins naturally attached	9465.56	32.98	92.85	0.01	0.29	91.89	9465.56
Nicaragua	2007	Fins-to-carcass ratio	Not reported	Not reported	Not reported	Not calculated	Not calculated	Not calculated	Not calculated
Nicaragua	2008	Fins-to-carcass ratio	Not reported	Not reported	Not reported	Not calculated	Not calculated	Not calculated	Not calculated
Nicaragua	2009	Fins-to-carcass ratio	Not reported	Not reported	Not reported	Not calculated	Not calculated	Not calculated	Not calculated
Nicaragua	2010	Fins-to-carcass ratio	Not reported	Not reported	97.6	Not calculated	Not calculated	Not calculated	Not calculated
Nicaragua	2011	Fins-to-carcass ratio	Not reported	Not reported	138.95	0.01	0	89.19	0
Nicaragua	2012	Fins-to-carcass ratio	Not reported	Not reported	43.84	Not calculated	Not calculated	Not calculated	Not calculated
Nicaragua	2013	Fins-to-carcass ratio	Not reported	Not reported	63.55	Not calculated	Not calculated	Not calculated	Not calculated
Nicaragua	2014	Fins-to-carcass ratio	Not reported	Not reported	18.46	0.01	0	4.65	0
Nicaragua	2015	Fins-to-carcass ratio	Not reported	Not reported	4.46	Not calculated	Not calculated	Not calculated	Not calculated
Nicaragua	2016	Fins-to-carcass ratio	Not reported	Not reported	Not reported	Not calculated	Not calculated	Not calculated	Not calculated
Nicaragua	2017	Fins-to-carcass ratio	Not reported	Not reported	Not reported	Not calculated	Not calculated	Not calculated	Not calculated
Nicaragua	2018	Fins-to-carcass ratio	Not reported	Not reported	Not reported	Not calculated	Not calculated	Not calculated	Not calculated
Nicaragua	2019	Fins-to-carcass ratio	Not reported	Not reported	30.76	0.01	0	27.82	0
Nicaragua	2020	Fins-to-carcass ratio	Not reported	Not reported	Not reported	Not calculated	Not calculated	Not calculated	Not calculated
Niger	2007	No regulation	Not reported	Not reported	6.05	0.01	0	6.05	0
Niger	2008	No regulation	Not reported	Not reported	Not reported	Not calculated	Not calculated	Not calculated	Not calculated
Niger	2009	No regulation	Not reported	Not reported	0.28	Not calculated	Not calculated	Not calculated	Not calculated
Niger	2010	No regulation	Not reported	Not reported	2.91	0.01	0	2.91	0
Niger	2011	No regulation	Not reported	Not reported	Not reported	Not calculated	Not calculated	Not calculated	Not calculated
Niger	2012	No regulation	Not reported	Not reported	1.04	0.01	0	1.04	0
Niger	2013	No regulation	Not reported	Not reported	0.99	0.01	0	0.99	0
Niger	2014	No regulation	Not reported	Not reported	1.79	0.01	0	1.79	0
Niger	2015	No regulation	Not reported	Not reported	0.19	Not calculated	Not calculated	Not calculated	Not calculated
Niger	2016	No regulation	Not reported	Not reported	Not reported	Not calculated	Not calculated	Not calculated	Not calculated
Niger	2017	No regulation	Not reported	Not reported	Not reported	Not calculated	Not calculated	Not calculated	Not calculated
Niger	2018	No regulation	Not reported	Not reported	0.81	0.01	0	0.69	0
Niger	2019	No regulation	Not reported	Not reported	0.21	0.01	0	0.21	0
Niger	2020	No regulation	Not reported	Not reported	2.55	0.01	0	2.55	0
Nigeria	2007	No regulation	Not reported	Not reported	785.76	0.04	0	745.44	0
Nigeria	2008	No regulation	Not reported	Not reported	771.28	0.05	0	681.18	0
Nigeria	2009	No regulation	Not reported	Not reported	668.64	0.06	0	514.2	0
Nigeria	2010	No regulation	Not reported	Not reported	3067.09	0.09	0	1316.12	0
Nigeria	2011	Finning regulation unspecified	Not reported	Not reported	772.68	0.09	0	627.02	0
Nigeria	2012	Finning regulation unspecified	Not reported	Not reported	928.21	0.06	0	707.07	0
Nigeria	2013	Finning regulation unspecified	Not reported	Not reported	593.4	0.05	0	503.39	0
Nigeria	2014	Finning regulation unspecified	Not reported	Not reported	218.18	0.05	0	202.39	0
Nigeria	2015	Finning regulation unspecified	Not reported	Not reported	220.5	0.07	0	157.48	0
Nigeria	2016	Finning regulation unspecified	Not reported	Not reported	76.38	0.05	0	45.86	0
Nigeria	2017	Finning regulation unspecified	Not reported	Not reported	275.14	0.05	0	189.39	0
Nigeria	2018	Finning regulation unspecified	Not reported	Not reported	424.31	0.09	0	363.53	0
Nigeria	2019	Finning regulation unspecified	Not reported	Not reported	748.78	0.07	0	630.74	0
Nigeria	2020	Finning regulation unspecified	Not reported	Not reported	451.28	0.07	0	177.54	0
North Korea	2007	No regulation	Not reported	Not reported	Not reported	Not calculated	Not calculated	Not calculated	Not calculated
North Korea	2008	No regulation	Not reported	Not reported	0.95	0.01	0	0.74	0
North Korea	2009	No regulation	Not reported	Not reported	0.98	0.01	0	0.66	0
North Korea	2010	No regulation	Not reported	Not reported	0.4	0.01	0	0.4	0
North Korea	2011	No regulation	Not reported	Not reported	0.28	0.01	0	0.28	0
North Korea	2012	No regulation	Not reported	Not reported	0.75	Not calculated	Not calculated	Not calculated	Not calculated
North Korea	2013	No regulation	Not reported	Not reported	Not reported	Not calculated	Not calculated	Not calculated	Not calculated
North Korea	2014	No regulation	Not reported	Not reported	Not reported	Not calculated	Not calculated	Not calculated	Not calculated
North Korea	2015	No regulation	Not reported	Not reported	Not reported	Not calculated	Not calculated	Not calculated	Not calculated
North Korea	2016	No regulation	Not reported	Not reported	Not reported	Not calculated	Not calculated	Not calculated	Not calculated
North Korea	2017	No regulation	Not reported	Not reported	20.55	Not calculated	Not calculated	Not calculated	Not calculated
North Korea	2018	No regulation	Not reported	Not reported	48.9	Not calculated	Not calculated	Not calculated	Not calculated
North Korea	2019	No regulation	Not reported	Not reported	22.15	0.01	0	0.61	0
North Korea	2020	No regulation	Not reported	Not reported	Not reported	Not calculated	Not calculated	Not calculated	Not calculated
North Macedonia	2007	No regulation	Not reported	Not reported	23.9	0.03	0	23.48	0
North Macedonia	2008	No regulation	Not reported	Not reported	26.26	0.04	0	25.25	0
North Macedonia	2009	No regulation	Not reported	Not reported	14.39	0.01	0	13.61	0
North Macedonia	2010	No regulation	Not reported	Not reported	17.57	0.03	0	17.16	0
North Macedonia	2011	No regulation	Not reported	Not reported	10.53	0.01	0	10.17	0
North Macedonia	2012	No regulation	Not reported	Not reported	9.11	0.02	0	5.92	0
North Macedonia	2013	No regulation	Not reported	Not reported	2.63	0.01	0	2.63	0
North Macedonia	2014	No regulation	Not reported	Not reported	7.01	0.01	0	6.52	0
North Macedonia	2015	No regulation	Not reported	Not reported	4.23	0.02	0	4.23	0
North Macedonia	2016	No regulation	Not reported	Not reported	7.21	0.02	0	7.21	0
North Macedonia	2017	No regulation	Not reported	Not reported	4.75	0.02	0	4.75	0
North Macedonia	2018	No regulation	Not reported	Not reported	5.3	0.01	0	5.3	0
North Macedonia	2019	No regulation	Not reported	Not reported	9.39	0.01	0	9.39	0
North Macedonia	2020	No regulation	Not reported	Not reported	1.57	0.01	0	1.57	0
Norway	2007	No regulation	650.03	2.97	384.44	0.06	0.08	225.73	650.03
Norway	2008	No regulation	726.42	3.57	150.44	0.06	0.07	84.05	726.42
Norway	2009	No regulation	551.55	1.94	113.89	0.07	0.07	57.91	551.55
Norway	2010	No regulation	562.53	12.09	228.56	0.07	0.1	109.29	562.53
Norway	2011	No regulation	263.39	19.61	297.35	0.07	0.16	139.43	263.39
Norway	2012	No regulation	347.54	21.46	284.75	0.08	0.16	117.55	347.54
Norway	2013	Fins naturally attached	274.38	16.62	285.06	0.06	0.17	162.39	274.38
Norway	2014	Fins naturally attached	348.33	19.86	261.11	0.06	0.08	46.25	348.33
Norway	2015	Fins naturally attached	223.64	26.36	122.34	0.05	0.15	38.07	223.64
Norway	2016	Fins naturally attached	309.51	27.49	1193.2	0.05	0.14	27.4	309.51
Norway	2017	Fins naturally attached	275.36	87.64	553.4	0.04	0.2	32.1	275.36
Norway	2018	Fins naturally attached	296.81	86.19	1378.8	0.06	0.18	70.47	296.81
Norway	2019	Fins naturally attached	424.15	125.23	439.54	0.05	0.22	49.97	424.15
Norway	2020	Fins naturally attached	506.18	83.8	683.11	0.07	0.19	135.95	506.18
Oman	2007	Fins naturally attached	Not reported	Not reported	1.43	0.02	0	1.43	0
Oman	2008	Fins naturally attached	Not reported	Not reported	2.89	0.01	0	2.63	0
Oman	2009	Fins naturally attached	Not reported	Not reported	1.05	0.01	0	1.05	0
Oman	2010	Fins naturally attached	Not reported	Not reported	Not reported	Not calculated	Not calculated	Not calculated	Not calculated
Oman	2011	Fins naturally attached	Not reported	Not reported	3.59	Not calculated	Not calculated	Not calculated	Not calculated
Oman	2012	Fins naturally attached	Not reported	Not reported	0.91	0.01	0	0.91	0
Oman	2013	Fins naturally attached	Not reported	Not reported	0.84	0.01	0	0.18	0
Oman	2014	Fins naturally attached	Not reported	Not reported	43.38	0.02	0	5.02	0
Oman	2015	Fins naturally attached	Not reported	Not reported	Not reported	Not calculated	Not calculated	Not calculated	Not calculated
Oman	2016	Fins naturally attached	Not reported	Not reported	1.42	0.01	0	1.42	0
Oman	2017	Fins naturally attached	Not reported	Not reported	0.77	Not calculated	Not calculated	Not calculated	Not calculated
Oman	2018	Fins naturally attached	Not reported	Not reported	3.9	0.02	0	3.9	0
Oman	2019	Fins naturally attached	Not reported	Not reported	Not reported	Not calculated	Not calculated	Not calculated	Not calculated
Oman	2020	Fins naturally attached	Not reported	Not reported	5.95	Not calculated	Not calculated	Not calculated	Not calculated
Other nei	2007	No regulation	Not reported	428	6.19	Not calculated	Not calculated	Not calculated	Not calculated
Other nei	2008	No regulation	Not reported	48	7.84	Not calculated	Not calculated	Not calculated	Not calculated
Other nei	2009	No regulation	4.42	780.58	10.8	Not calculated	Not calculated	Not calculated	Not calculated
Other nei	2010	No regulation	1558	Not reported	12.78	Not calculated	Not calculated	Not calculated	Not calculated
Other nei	2011	No regulation	1.68	289.32	14.88	Not calculated	Not calculated	Not calculated	Not calculated
Other nei	2012	No regulation	Not reported	435	22.42	Not calculated	Not calculated	Not calculated	Not calculated
Other nei	2013	No regulation	Not reported	340	10.3	Not calculated	Not calculated	Not calculated	Not calculated
Other nei	2014	No regulation	Not reported	162	14.7	Not calculated	Not calculated	Not calculated	Not calculated
Other nei	2015	No regulation	Not reported	231	15.86	Not calculated	Not calculated	Not calculated	Not calculated
Other nei	2016	No regulation	Not reported	372	18.37	Not calculated	Not calculated	Not calculated	Not calculated
Other nei	2017	No regulation	Not reported	Not reported	18.23	Not calculated	Not calculated	Not calculated	Not calculated
Other nei	2018	No regulation	Not reported	Not reported	10.67	Not calculated	Not calculated	Not calculated	Not calculated
Other nei	2019	No regulation	Not reported	Not reported	10.73	Not calculated	Not calculated	Not calculated	Not calculated
Other nei	2020	No regulation	Not reported	Not reported	18.38	Not calculated	Not calculated	Not calculated	Not calculated
Pakistan	2007	No regulation	136.81	9095.19	7.67	0.01	0.08	1.16	136.81
Pakistan	2008	No regulation	1036.89	8234.11	1.3	0.01	0.17	1.3	1036.89
Pakistan	2009	No regulation	559.67	6094.33	Not reported	0	0.14	0	559.67
Pakistan	2010	No regulation	995.19	4628.81	12.54	0.01	0.11	8.8	995.19
Pakistan	2011	No regulation	535.8	4972.2	Not reported	0	0.11	0	535.8
Pakistan	2012	No regulation	363.97	5653.03	0.7	0.01	0.12	0.7	363.97
Pakistan	2013	No regulation	476.2	5802.8	1.83	0.01	0.13	1.83	476.2
Pakistan	2014	No regulation	742.81	7272.19	0.38	0.01	0.12	0.38	742.81
Pakistan	2015	No regulation	686.58	7631.42	Not reported	0	0.12	0	686.58
Pakistan	2016	No regulation	480.61	7432.39	2.42	0	0.11	0	480.61
Pakistan	2017	No regulation	631.21	7602.79	0.62	0.01	0.13	0.34	631.21
Pakistan	2018	No regulation	588.15	5351.85	0.32	0.01	0.12	0.32	588.15
Pakistan	2019	No regulation	424	4511	Not reported	0	0.1	0	424
Pakistan	2020	No regulation	238.2	4685.8	0.43	0.01	0.11	0.43	238.2
Palau	2007	No regulation	Not reported	Not reported	Not reported	Not calculated	Not calculated	Not calculated	Not calculated
Palau	2008	No regulation	Not reported	Not reported	Not reported	Not calculated	Not calculated	Not calculated	Not calculated
Palau	2009	Shark sanctuary (not included in analysis)	Not reported	Not reported	Not reported	Not calculated	Not calculated	Not calculated	Not calculated
Palau	2010	Shark sanctuary (not included in analysis)	Not reported	Not reported	Not reported	Not calculated	Not calculated	Not calculated	Not calculated
Palau	2011	Shark sanctuary (not included in analysis)	Not reported	Not reported	0.12	0.01	0	0.12	0
Palau	2012	Shark sanctuary (not included in analysis)	Not reported	Not reported	25.5	0.01	0	25.5	0
Palau	2013	Shark sanctuary (not included in analysis)	Not reported	Not reported	23.16	0.01	0	23.16	0
Palau	2014	Shark sanctuary (not included in analysis)	Not reported	Not reported	Not reported	Not calculated	Not calculated	Not calculated	Not calculated
Palau	2015	Shark sanctuary (not included in analysis)	Not reported	Not reported	Not reported	Not calculated	Not calculated	Not calculated	Not calculated
Palau	2016	Shark sanctuary (not included in analysis)	Not reported	Not reported	Not reported	Not calculated	Not calculated	Not calculated	Not calculated
Palau	2017	Shark sanctuary (not included in analysis)	Not reported	43	Not reported	Not calculated	Not calculated	Not calculated	Not calculated
Palau	2018	Shark sanctuary (not included in analysis)	0.84	15.76	Not reported	0	0.01	0	0.84
Palau	2019	Shark sanctuary (not included in analysis)	Not reported	971.12	Not reported	Not calculated	Not calculated	Not calculated	Not calculated
Palau	2020	Shark sanctuary (not included in analysis)	Not reported	Not reported	Not reported	Not calculated	Not calculated	Not calculated	Not calculated
Palestinian Territories	2007	No regulation	Not reported	1	0.63	Not calculated	Not calculated	Not calculated	Not calculated
Palestinian Territories	2008	No regulation	Not reported	4	2.61	0.01	0	2.61	0
Palestinian Territories	2009	No regulation	Not reported	Not reported	3.6	0.01	0	3.6	0
Palestinian Territories	2010	No regulation	Not reported	2	5.34	0.01	0	5.34	0
Palestinian Territories	2011	No regulation	Not reported	7	7.84	0.01	0	7.84	0
Palestinian Territories	2012	No regulation	Not reported	2	4.15	0.01	0	4.15	0
Palestinian Territories	2013	No regulation	Not reported	3	1.6	0.01	0	1.6	0
Palestinian Territories	2014	No regulation	Not reported	6	0.89	0.01	0	0.89	0
Palestinian Territories	2015	No regulation	Not reported	16	7.48	0.01	0	1.86	0
Palestinian Territories	2016	No regulation	Not reported	9	16.74	Not calculated	Not calculated	Not calculated	Not calculated
Palestinian Territories	2017	No regulation	Not reported	21	12.89	0.01	0	2.66	0
Palestinian Territories	2018	No regulation	Not reported	18	7.96	0.02	0	5.53	0
Palestinian Territories	2019	No regulation	Not reported	43	4.51	0.01	0	3.77	0
Palestinian Territories	2020	No regulation	Not reported	25	4.57	0.01	0	2.33	0
Panama	2007	Fins naturally attached	404.99	547.01	1.83	0.01	0.08	1.83	404.99
Panama	2008	Fins naturally attached	1184.87	5.13	29.45	0.03	0.11	26.76	1184.87
Panama	2009	Fins naturally attached	1100.46	529.54	13.3	0.04	0.17	13.3	1100.46
Panama	2010	Fins naturally attached	Not reported	Not reported	13.22	0.03	0	8.79	0
Panama	2011	Fins naturally attached	Not reported	Not reported	86.34	0.04	0	81.57	0
Panama	2012	Fins naturally attached	Not reported	Not reported	87.05	0.04	0	86.85	0
Panama	2013	Fins naturally attached	329.22	0.01	51.97	0.02	0.06	49.73	329.22
Panama	2014	Fins naturally attached	166.22	0.18	18.54	0.03	0.06	17.72	166.22
Panama	2015	Fins naturally attached	Not reported	Not reported	6.9	0.03	0	6.62	0
Panama	2016	Fins naturally attached	262.44	Not reported	30.18	0.03	0.08	16.41	262.44
Panama	2017	Fins naturally attached	Not reported	0.11	27.05	0.04	0	6.19	0
Panama	2018	Fins naturally attached	437.43	Not reported	2.57	0.04	0.04	2.29	437.43
Panama	2019	Fins naturally attached	242.4	Not reported	4.74	0.03	0.03	4.74	242.4
Panama	2020	Fins naturally attached	Not reported	Not reported	38.39	0.03	0	38.39	0
Papua New Guinea	2007	No regulation	Not reported	Not reported	42.26	0.01	0	41.89	0
Papua New Guinea	2008	No regulation	Not reported	Not reported	106.8	0.01	0	104.32	0
Papua New Guinea	2009	No regulation	Not reported	Not reported	76.65	0.01	0	75.32	0
Papua New Guinea	2010	No regulation	Not reported	Not reported	131.04	0.02	0	129.74	0
Papua New Guinea	2011	No regulation	124.2	102.39	174.66	0.02	0.08	172.02	124.2
Papua New Guinea	2012	No regulation	68.27	262.3	395.03	0.03	0.06	391.8	68.27
Papua New Guinea	2013	No regulation	33.28	297.29	484.6	0.01	0.01	483.48	33.28
Papua New Guinea	2014	No regulation	96.27	234.3	394.25	0.01	0.01	386.92	96.27
Papua New Guinea	2015	No regulation	0.54	0.76	490.43	0.01	0.01	484.79	0.54
Papua New Guinea	2016	No regulation	0.43	0.57	321.07	0.01	0.01	321.07	0.43
Papua New Guinea	2017	No regulation	Not reported	1	394.54	0.01	0	389.79	0
Papua New Guinea	2018	No regulation	Not reported	3.97	245.54	0.01	0	241.8	0
Papua New Guinea	2019	No regulation	Not reported	1.47	67.9	0.01	0	67.68	0
Papua New Guinea	2020	No regulation	Not reported	Not reported	35.65	0.01	0	35.65	0
Paraguay	2007	No regulation	Not reported	Not reported	2.77	0.01	0	2.19	0
Paraguay	2008	No regulation	Not reported	Not reported	3.53	0.01	0	3.53	0
Paraguay	2009	No regulation	Not reported	Not reported	4.62	0.01	0	4.62	0
Paraguay	2010	No regulation	Not reported	Not reported	4.26	0.01	0	4.26	0
Paraguay	2011	No regulation	Not reported	Not reported	3.49	0.01	0	3.49	0
Paraguay	2012	No regulation	Not reported	Not reported	2.69	0.01	0	2.69	0
Paraguay	2013	No regulation	Not reported	Not reported	25.52	0.02	0	25.52	0
Paraguay	2014	No regulation	Not reported	Not reported	24.11	0.03	0	23.48	0
Paraguay	2015	No regulation	Not reported	Not reported	12.61	0.03	0	12.61	0
Paraguay	2016	No regulation	Not reported	Not reported	6.98	0.02	0	6.98	0
Paraguay	2017	No regulation	Not reported	Not reported	14.97	0.03	0	14.97	0
Paraguay	2018	No regulation	Not reported	Not reported	7.8	0.02	0	7.8	0
Paraguay	2019	No regulation	Not reported	Not reported	6.8	0.03	0	6.8	0
Paraguay	2020	No regulation	Not reported	Not reported	11.15	0.03	0	11.15	0
Peru	2007	No regulation	794.25	2353.75	40.54	0.02	0.15	18.07	794.25
Peru	2008	No regulation	610.64	2722.36	2321.15	0.06	0.41	2278.29	610.64
Peru	2009	No regulation	1377.16	2964.84	1812.24	0.05	0.25	1789.68	1377.16
Peru	2010	No regulation	1231.51	3994.49	4214.21	0.05	0.31	4168.23	1231.51
Peru	2011	No regulation	999.89	4913.11	318.47	0.06	0.31	277.98	999.89
Peru	2012	No regulation	2645.17	1878.83	520.77	0.04	0.37	491.37	2645.17
Peru	2013	No regulation	405.12	3743.88	3419.21	0.04	0.26	3399.3	405.12
Peru	2014	No regulation	1787.82	3829.18	2809.22	0.03	0.32	2794.29	1787.82
Peru	2015	No regulation	911.52	7740.48	2987.29	0.02	0.22	2959.49	911.52
Peru	2016	Fins naturally attached	787.53	6619.47	4298.55	0.05	0.2	4263.1	787.53
Peru	2017	Fins naturally attached	1057.21	7525.79	1798.96	0.03	0.24	1791.29	1057.21
Peru	2018	Fins naturally attached	209.61	4511.56	2058.4	0.04	0.14	2053.47	209.61
Peru	2019	Fins naturally attached	475.19	4599.35	445.52	0.02	0.21	445.52	475.19
Peru	2020	Fins naturally attached	167.29	2532.42	141.85	0.04	0.14	104.31	167.29
Philippines	2007	No regulation	Not reported	Not reported	105.51	0.02	0	90.47	0
Philippines	2008	No regulation	Not reported	2	100.32	0.02	0	73.52	0
Philippines	2009	No regulation	Not reported	Not reported	116.82	0.04	0	81.8	0
Philippines	2010	No regulation	Not reported	Not reported	132.62	0.04	0	105.11	0
Philippines	2011	No regulation	Not reported	Not reported	88.6	0.04	0	68.72	0
Philippines	2012	No regulation	0.36	1.64	61.39	0.05	0.01	25.53	0.36
Philippines	2013	No regulation	5.24	47.76	81.27	0.03	0.01	42	5.24
Philippines	2014	No regulation	Not reported	1	126.53	0.04	0	65.47	0
Philippines	2015	No regulation	Not reported	Not reported	123.86	0.06	0	71.75	0
Philippines	2016	No regulation	Not reported	Not reported	115.88	0.05	0	52.36	0
Philippines	2017	No regulation	Not reported	Not reported	361.77	0.04	0	61.43	0
Philippines	2018	No regulation	Not reported	Not reported	1131.82	0.04	0	148.32	0
Philippines	2019	No regulation	Not reported	Not reported	526.43	0.05	0	87.22	0
Philippines	2020	No regulation	Not reported	Not reported	109.18	0.05	0	33.23	0
Poland	2007	No regulation	Not reported	Not reported	802.18	0.12	0	639.04	0
Poland	2008	No regulation	Not reported	Not reported	613.28	0.1	0	486.29	0
Poland	2009	No regulation	Not reported	Not reported	717.76	0.1	0	574.32	0
Poland	2010	No regulation	Not reported	Not reported	922.91	0.13	0	641.32	0
Poland	2011	No regulation	Not reported	Not reported	871.46	0.11	0	675.86	0
Poland	2012	No regulation	Not reported	Not reported	1444.33	0.12	0	1217.46	0
Poland	2013	Fins naturally attached	Not reported	Not reported	1418.43	0.12	0	1128.05	0
Poland	2014	Fins naturally attached	Not reported	Not reported	1549.03	0.13	0	1281.23	0
Poland	2015	Fins naturally attached	Not reported	Not reported	1834.95	0.14	0	1545.54	0
Poland	2016	Fins naturally attached	Not reported	Not reported	2087.19	0.14	0	1858.46	0
Poland	2017	Fins naturally attached	Not reported	Not reported	2120.36	0.14	0	1923.09	0
Poland	2018	Fins naturally attached	Not reported	Not reported	2436.29	0.14	0	2235.25	0
Poland	2019	Fins naturally attached	Not reported	Not reported	2862.66	0.14	0	2582.56	0
Poland	2020	Fins naturally attached	Not reported	Not reported	1869.78	0.15	0	1573.15	0
Portugal	2007	No regulation	5691.72	11272.28	4939.04	0.12	0.19	4517.07	5691.72
Portugal	2008	No regulation	7727.61	8191.39	4718.76	0.1	0.19	4370.15	7727.61
Portugal	2009	No regulation	8357.78	7293.22	3851.11	0.1	0.21	3608.19	8357.78
Portugal	2010	No regulation	10167.67	7469.32	4358.35	0.1	0.21	4145.67	10167.67
Portugal	2011	No regulation	11061.19	6158.81	6334.92	0.11	0.2	5906.86	11061.19
Portugal	2012	No regulation	8105.69	4642.31	6882.29	0.13	0.22	6515.63	8105.69
Portugal	2013	Fins naturally attached	7356.94	2464.06	8237.72	0.1	0.23	7839.4	7356.94
Portugal	2014	Fins naturally attached	9746.01	1277.99	9068.32	0.14	0.19	8508.73	9746.01
Portugal	2015	Fins naturally attached	7687.24	4008.76	8489.67	0.14	0.22	8155.05	7687.24
Portugal	2016	Fins naturally attached	10759.85	6884.15	11627.18	0.17	0.22	11058.97	10759.85
Portugal	2017	Fins naturally attached	13207.94	3930.06	11156.03	0.14	0.26	10494.78	13207.94
Portugal	2018	Fins naturally attached	12367.02	3515.98	14146.12	0.16	0.25	13103.45	12367.02
Portugal	2019	Fins naturally attached	10625.36	2878.44	12862.15	0.15	0.26	11782.96	10625.36
Portugal	2020	Fins naturally attached	10666.28	2707.34	10885.59	0.15	0.3	10166.94	10661.31
Qatar	2007	No regulation	Not reported	Not reported	Not reported	Not calculated	Not calculated	Not calculated	Not calculated
Qatar	2008	No regulation	Not reported	Not reported	Not reported	Not calculated	Not calculated	Not calculated	Not calculated
Qatar	2009	No regulation	Not reported	Not reported	0.92	0.01	0	0.92	0
Qatar	2010	No regulation	Not reported	Not reported	Not reported	Not calculated	Not calculated	Not calculated	Not calculated
Qatar	2011	No regulation	Not reported	Not reported	1.22	0.01	0	1.22	0
Qatar	2012	No regulation	Not reported	Not reported	Not reported	Not calculated	Not calculated	Not calculated	Not calculated
Qatar	2013	No regulation	Not reported	Not reported	0.63	0.01	0	0.63	0
Qatar	2014	No regulation	Not reported	Not reported	2.51	0.01	0	1.61	0
Qatar	2015	No regulation	Not reported	Not reported	3.46	0.01	0	3.46	0
Qatar	2016	No regulation	Not reported	98	17.74	0.01	0	16.15	0
Qatar	2017	No regulation	Not reported	105	17.8	0.03	0	14.55	0
Qatar	2018	No regulation	Not reported	109	27.84	0.03	0	26.78	0
Qatar	2019	No regulation	Not reported	90	61.45	0.02	0	61.03	0
Qatar	2020	No regulation	Not reported	91.5	12.54	0.03	0	12.54	0
Romania	2007	No regulation	Not reported	13	247.98	0.08	0	176.53	0
Romania	2008	No regulation	0.48	9.52	538.39	0.06	0.01	384.29	0.48
Romania	2009	No regulation	0.2	3.8	820.9	0.05	0.01	631.91	0.2
Romania	2010	No regulation	Not reported	3	524.48	0.05	0	408.59	0
Romania	2011	No regulation	0.19	3.81	302.15	0.04	0.01	162.25	0.19
Romania	2012	No regulation	Not reported	2	620.5	0.05	0	470.53	0
Romania	2013	Fins naturally attached	Not reported	3	366.73	0.04	0	242.69	0
Romania	2014	Fins naturally attached	Not reported	2	312.76	0.05	0	215.1	0
Romania	2015	Fins naturally attached	0.49	12.51	241.43	0.07	0.01	157.41	0.49
Romania	2016	Fins naturally attached	Not reported	3	154.17	0.06	0	113.16	0
Romania	2017	Fins naturally attached	Not reported	2	130.37	0.06	0	90.25	0
Romania	2018	Fins naturally attached	Not reported	1	138.71	0.05	0	76.95	0
Romania	2019	Fins naturally attached	Not reported	Not reported	155.31	0.06	0	111.85	0
Romania	2020	Fins naturally attached	Not reported	0.88	125.12	0.06	0	77.15	0
Russia	2007	No regulation	17.57	422.43	2386.2	0.15	0.05	1930.2	17.57
Russia	2008	No regulation	27.63	443.37	1773.86	0.12	0.06	1496.09	27.63
Russia	2009	No regulation	5.45	97.55	1139.77	0.12	0.02	992.25	5.45
Russia	2010	No regulation	Not reported	2	939.48	0.11	0	828.78	0
Russia	2011	No regulation	Not reported	Not reported	1265.26	0.12	0	1011.68	0
Russia	2012	No regulation	0.29	5.71	1901.12	0.1	0.01	1494.26	0.29
Russia	2013	No regulation	Not reported	Not reported	1438.2	0.12	0	1175.27	0
Russia	2014	No regulation	Not reported	Not reported	1214.18	0.14	0	1045.61	0
Russia	2015	No regulation	59.36	1.64	806.03	0.09	0.01	701.7	59.36
Russia	2016	No regulation	Not reported	Not reported	876.28	0.08	0	709.92	0
Russia	2017	No regulation	Not reported	6	1283.06	0.1	0	1012.76	0
Russia	2018	No regulation	1.1	9.9	561.71	0.07	0.01	343.98	1.1
Russia	2019	No regulation	Not reported	2	882.01	0.09	0	653.85	0
Russia	2020	No regulation	Not reported	Not reported	617.52	0.08	0	464.56	0
Rwanda	2007	No regulation	Not reported	Not reported	Not reported	Not calculated	Not calculated	Not calculated	Not calculated
Rwanda	2008	No regulation	Not reported	Not reported	Not reported	Not calculated	Not calculated	Not calculated	Not calculated
Rwanda	2009	No regulation	Not reported	Not reported	Not reported	Not calculated	Not calculated	Not calculated	Not calculated
Rwanda	2010	No regulation	Not reported	Not reported	Not reported	Not calculated	Not calculated	Not calculated	Not calculated
Rwanda	2011	No regulation	Not reported	Not reported	0.8	0.01	0	0.8	0
Rwanda	2012	No regulation	Not reported	Not reported	2.08	0.01	0	0.67	0
Rwanda	2013	No regulation	Not reported	Not reported	0.74	0.01	0	0.42	0
Rwanda	2014	No regulation	Not reported	Not reported	Not reported	Not calculated	Not calculated	Not calculated	Not calculated
Rwanda	2015	No regulation	Not reported	Not reported	Not reported	Not calculated	Not calculated	Not calculated	Not calculated
Rwanda	2016	No regulation	Not reported	Not reported	0.78	0.01	0	0.78	0
Rwanda	2017	No regulation	Not reported	Not reported	Not reported	Not calculated	Not calculated	Not calculated	Not calculated
Rwanda	2018	No regulation	Not reported	Not reported	3.61	0.01	0	2.7	0
Rwanda	2019	No regulation	Not reported	Not reported	0.88	0.01	0	0.88	0
Rwanda	2020	No regulation	Not reported	Not reported	0.5	0.01	0	0.28	0
Samoa	2007	No regulation	Not reported	Not reported	Not reported	Not calculated	Not calculated	Not calculated	Not calculated
Samoa	2008	No regulation	Not reported	Not reported	4.01	0.01	0	4.01	0
Samoa	2009	No regulation	Not reported	Not reported	1.86	0.01	0	1.46	0
Samoa	2010	No regulation	Not reported	Not reported	3.07	0.01	0	2.05	0
Samoa	2011	No regulation	Not reported	Not reported	4.53	0.02	0	2.68	0
Samoa	2012	Shark sanctuary (not included in analysis)	9.78	101.11	7.92	0.02	0.01	6.42	9.78
Samoa	2013	Shark sanctuary (not included in analysis)	Not reported	82	1.95	0.01	0	0.95	0
Samoa	2014	Shark sanctuary (not included in analysis)	17.07	64.93	2.77	0.01	0.01	2.13	17.07
Samoa	2015	Shark sanctuary (not included in analysis)	Not reported	2.33	1.41	0.01	0	1.41	0
Samoa	2016	Shark sanctuary (not included in analysis)	Not reported	2	29.77	0.02	0	29.77	0
Samoa	2017	Shark sanctuary (not included in analysis)	Not reported	Not reported	0.25	0.01	0	0.25	0
Samoa	2018	Shark sanctuary (not included in analysis)	Not reported	0.58	1.45	0.01	0	1	0
Samoa	2019	Shark sanctuary (not included in analysis)	36.3	53.18	Not reported	0	0.02	0	36.3
Samoa	2020	Shark sanctuary (not included in analysis)	Not reported	2.89	3.69	0.01	0	3.69	0
Saudi Arabia	2007	No regulation	Not reported	Not reported	29.64	0.03	0	20.09	0
Saudi Arabia	2008	Shark sanctuary (not included in analysis)	Not reported	Not reported	58.96	0.06	0	35.32	0
Saudi Arabia	2009	Shark sanctuary (not included in analysis)	Not reported	Not reported	184.69	0.03	0	166.48	0
Saudi Arabia	2010	Shark sanctuary (not included in analysis)	Not reported	Not reported	104.74	0.04	0	89.85	0
Saudi Arabia	2011	Shark sanctuary (not included in analysis)	Not reported	Not reported	528.91	0.05	0	522.96	0
Saudi Arabia	2012	Shark sanctuary (not included in analysis)	Not reported	Not reported	1005.04	0.06	0	992.72	0
Saudi Arabia	2013	Shark sanctuary (not included in analysis)	Not reported	Not reported	1108.34	0.03	0	1082.38	0
Saudi Arabia	2014	Shark sanctuary (not included in analysis)	Not reported	Not reported	1016.59	0.06	0	1006.35	0
Saudi Arabia	2015	Shark sanctuary (not included in analysis)	Not reported	Not reported	635.07	0.04	0	613.24	0
Saudi Arabia	2016	Shark sanctuary (not included in analysis)	Not reported	Not reported	506.64	0.06	0	471.92	0
Saudi Arabia	2017	Shark sanctuary (not included in analysis)	Not reported	Not reported	373.46	0.06	0	334.24	0
Saudi Arabia	2018	Shark sanctuary (not included in analysis)	Not reported	Not reported	132.63	0.04	0	63.34	0
Saudi Arabia	2019	Shark sanctuary (not included in analysis)	Not reported	Not reported	198.23	0.05	0	55.61	0
Saudi Arabia	2020	Shark sanctuary (not included in analysis)	Not reported	Not reported	153.6	0.04	0	28.52	0
Senegal	2007	No regulation	2140.74	2041.26	3.21	0.02	0.09	3.21	2140.74
Senegal	2008	No regulation	821.58	2018.42	Not reported	0	0.14	0	821.58
Senegal	2009	No regulation	975.8	1081.2	Not reported	0	0.15	0	975.8
Senegal	2010	No regulation	627.72	1802.43	3.09	0.01	0.12	2.88	627.72
Senegal	2011	No regulation	1708.44	502.02	7.52	0.01	0.11	7.2	1708.44
Senegal	2012	No regulation	1768.47	322.93	293.11	0.02	0.12	292.96	1768.47
Senegal	2013	No regulation	1206.54	858.68	50.24	0.01	0.18	50.1	1206.54
Senegal	2014	No regulation	3526.75	1606	1.44	0.01	0.17	0.38	3526.75
Senegal	2015	No regulation	2866.36	813.12	396.05	0.02	0.19	386.83	2866.36
Senegal	2016	No regulation	2209.37	59.61	9.39	0.02	0.11	9.39	2209.37
Senegal	2017	No regulation	2194.48	16.57	1233.24	0.03	0.1	1233.24	2194.48
[truncated: 633 more rows]
